# Supplementary material for: Thermal challenge significantly alters gene expression in breast muscle of commercial turkey poults
Source: Front Physiol. 2025 Sep 19;16:1651079. doi: 10.3389/fphys.2025.1651079 (PMC12491267; doi:10.3389/fphys.2025.1651079)
Supplement: Supplementary file 1 [file Table2.xlsx]

## Sheet: Sheet1
Supplementary Table 2. Read counts for expressed genes sorted by total count.
GeneName	Gene ID	Description	31_T1	31_T2	31_T4	31_T8	Total	35_T4	35_T6	35_T8	Total	39_T2	39_T5	39_T9	Total	Overall Total
GAPDH	GAPDH	glyceraldehyde-3-phosphate dehydrogenase [Source:NCBI gene (formerly Entrezgene);Acc:100303685]	1046826	803901	874441	792098	3517266	914915	897012	939711	2751638	738982	878062	1225833	2842877	9111781
COX1	COX1	cytochrome c oxidase subunit I [Source:NCBI gene (formerly Entrezgene);Acc:5848012]	740759	796277	1162461	882713	3582210	810114	932753	927890	2670757	717930	852304	1036432	2606666	8859633
ACTA1	ACTA1	actin alpha 1, skeletal muscle [Source:HGNC Symbol;Acc:HGNC:129]	648560	593318	797914	903989	2943781	532894	592530	756019	1881443	605689	678479	955199	2239367	7064591
COX2	COX2	cytochrome c oxidase subunit II [Source:NCBI gene (formerly Entrezgene);Acc:5848004]	385644	379416	494701	356547	1616308	407139	581217	439867	1428223	333102	357177	636563	1326842	4371373
MYL1	MYL1	myosin light chain 1 [Source:NCBI gene (formerly Entrezgene);Acc:100303704]	364541	435451	433422	427546	1660960	439797	420849	446354	1307000	358959	324990	577231	1261180	4229140
ENSMGAG00000007988	TNNT3	troponin T3, fast skeletal type	300983	318254	311143	306464	1236844	358064	338328	349590	1045982	307553	327153	500458	1135164	3417990
ENSMGAG00000008269	TNNI2	troponin I2, fast skeletal type	235583	231528	247477	236503	951091	229874	269121	255835	754830	257920	240034	534230	1032184	2738105
ENSMGAG00000008072	TNNC2	troponin C2, fast skeletal type	275500	222035	279743	259082	1036360	225127	236611	220276	682014	273074	206280	518299	997653	2716027
ENSMGAG00000001884	ENSMGAG00000001884	Myosin motor domain-containing protein	253963	192081	277334	214536	937914	177159	174811	236270	588240	163936	226269	397452	787657	2313811
COX3	COX3	cytochrome c oxidase subunit III [Source:NCBI gene (formerly Entrezgene);Acc:5848010]	204612	229243	214865	219746	868466	267287	275876	247440	790603	149875	228658	183242	561775	2220844
ENSMGAG00000013825	EEF1A1	eukaryotic translation elongation factor 1 alpha 1	173322	257476	270795	231580	933173	181385	230404	211351	623140	197148	283965	171694	652807	2209120
CYTB	CYTB	cytochrome b [Source:NCBI gene (formerly Entrezgene);Acc:5848005]	163167	170582	275056	224983	833788	210930	245490	240542	696962	195195	182376	283379	660950	2191700
ACTN2	ACTN2	actinin alpha 2 [Source:HGNC Symbol;Acc:HGNC:164]	120275	222165	210025	245336	797801	188504	236865	249621	674990	190862	206281	117103	514246	1987037
ENSMGAG00000004207	TPM1	tropomyosin 1 (alpha)	158808	152924	172319	195825	679876	179239	186165	184146	549550	162538	164398	338049	664985	1894411
ATP6	ATP6	ATP synthase F0 subunit 6 [Source:NCBI gene (formerly Entrezgene);Acc:5848003]	106647	82997	146179	115148	450971	104492	145335	134303	384130	106375	96551	198929	401855	1236956
RPSA	RPSA	ribosomal protein SA [Source:HGNC Symbol;Acc:HGNC:6502]	120760	125054	124501	129733	500048	103289	134508	105676	343473	108787	114042	161814	384643	1228164
ENSMGAG00000006400	EEF1A2	eukaryotic translation elongation factor 1 alpha 2	119023	98083	108878	138317	464301	101901	100542	95177	297620	112673	114879	174567	402119	1164040
ENSMGAG00000008090	RPL5	ribosomal protein L5	105946	116611	102828	99027	424412	127514	131132	110749	369395	105919	107243	145952	359114	1152921
ND1	ND1	NADH dehydrogenase subunit 1 [Source:NCBI gene (formerly Entrezgene);Acc:5848011]	73612	82569	116202	128129	400512	96537	116412	122613	335562	88505	90630	167784	346919	1082993
ENSMGAG00000014129	TPI1	triosephosphate isomerase 1	108409	103690	91258	81821	385178	132666	125638	122183	380487	79683	89251	134852	303786	1069451
UBB	UBB	ubiquitin B [Source:HGNC Symbol;Acc:HGNC:12463]	93434	115831	90736	155543	455544	110391	83402	96656	290449	103786	69395	138382	311563	1057556
PKM	PKM	pyruvate kinase M1/2 [Source:HGNC Symbol;Acc:HGNC:9021]	120918	94385	121108	100784	437195	91762	90281	124561	306604	77926	89113	119873	286912	1030711
ENSMGAG00000021053	LOC100544198	myosin heavy chain, skeletal muscle, adult [ Meleagris gallopavo (turkey) ]	93223	96848	124117	169334	483522	59802	63486	107821	231109	64991	125805	122432	313228	1027859
ENSMGAG00000009817	PGAM1	phosphoglycerate mutase 1	95125	90631	100162	101999	387917	99163	98732	106946	304841	95174	79841	146769	321784	1014542
ENSMGAG00000012321	ACTC1	actin, alpha cardiac muscle 1	30028	91859	87935	111198	321020	69646	106644	143369	319659	113229	84039	145020	342288	982967
MYOZ1	MYOZ1	myozenin 1 [Source:HGNC Symbol;Acc:HGNC:13752]	75110	97249	85446	83765	341570	122171	111250	98241	331662	82435	78975	115972	277382	950614
HSP90AA1	HSP90AA1	heat shock protein 90 alpha family class A member 1 [Source:HGNC Symbol;Acc:HGNC:5253]	53011	114289	82464	75145	324909	80392	141028	132765	354185	126906	44873	60122	231901	910995
ENSMGAG00000005604	RPS6	ribosomal protein S6	84683	93625	81211	73242	332761	92337	91991	81717	266045	61829	89421	97923	249173	847979
RPL7A	RPL7A	ribosomal protein L7a [Source:HGNC Symbol;Acc:HGNC:10364]	79808	86073	78480	70526	314887	81675	83904	79030	244609	70141	93480	104101	267722	827218
ENSMGAG00000006439	ppdpf	pancreatic progenitor cell differentiation and proliferation factor	83419	59517	67296	87269	297501	65482	86345	76344	228171	100681	47953	152646	301280	826952
RPL3	RPL3	ribosomal protein L3 [Source:HGNC Symbol;Acc:HGNC:10332]	76852	84735	77184	73935	312706	82053	81750	68385	232188	64950	81332	95993	242275	787169
ENSMGAG00000010142	RPS8	ribosomal protein S8	73565	79940	66243	61346	281094	90904	90661	79360	260925	69051	69336	105942	244329	786348
ND5	ND5	NADH dehydrogenase subunit 5 [Source:NCBI gene (formerly Entrezgene);Acc:5848002]	59260	65344	94181	80456	299241	51327	60266	88402	199995	60013	66565	111938	238516	737752
ENSMGAG00000011170	EEF2	eukaryotic translation elongation factor 2	62640	79916	90715	93477	326748	68010	60836	54053	182899	75268	83171	65587	224026	733673
EIF4A2	EIF4A2	eukaryotic translation initiation factor 4A2 [Source:HGNC Symbol;Acc:HGNC:3284]	63990	75937	74054	61752	275733	101632	78672	72456	252760	48852	90708	47944	187504	715997
ENSMGAG00000009256	ENSMGAG00000009256	Hcy-binding domain-containing protein	65495	65421	75976	72168	279060	43727	70440	79733	193900	56342	106265	70953	233560	706520
ENSMGAG00000014990	TPT1	tumor protein, translationally-controlled 1	59250	63813	67584	73000	263647	68379	64169	48760	181308	60515	68285	110263	239063	684018
ND2	ND2	NADH dehydrogenase subunit 2 [Source:NCBI gene (formerly Entrezgene);Acc:5848009]	60524	55080	78703	61079	255386	54231	69196	76985	200412	57667	59072	91084	207823	663621
ENSMGAG00000014610	RPL8	ribosomal protein L8	65976	66001	57198	56765	245940	78863	75844	67128	221835	56368	58284	78329	192981	660756
ENSMGAG00000006196	PGK1	phosphoglycerate kinase	74489	67713	69959	50133	262294	63152	74186	95189	232527	50819	44922	67289	163030	657851
RPL4	RPL4	ribosomal protein L4 [Source:HGNC Symbol;Acc:HGNC:10353]	59333	67095	65640	69343	261411	56489	60710	61782	178981	58177	73211	81692	213080	653472
ENSMGAG00000009963	ATP5A1	ATP synthase F1 subunit alpha	49578	56965	70789	66047	243379	41131	52947	61941	156019	59402	49597	100315	209314	608712
ENSMGAG00000013950	MYOM2	myomesin 2	28494	52340	54711	71037	206582	67008	99946	70161	237115	75467	48947	39598	164012	607709
ENSMGAG00000007178	PFKM	phosphofructokinase, muscle	64371	55718	72243	63712	256044	52620	42574	52343	147537	50144	64163	87682	201989	605570
RPL9	RPL9	ribosomal protein L9 [Source:HGNC Symbol;Acc:HGNC:10369]	57136	65057	51053	51984	225230	68274	68118	59327	195719	57077	59358	66659	183094	604043
RPL7	RPL7	ribosomal protein L7 [Source:HGNC Symbol;Acc:HGNC:10363]	55150	64486	56270	51142	227048	69670	69045	54987	193702	51437	61621	67053	180111	600861
ENSMGAG00000006021	SPARC	secreted protein acidic and cysteine rich	48394	73174	72290	69616	263474	58810	55032	55000	168842	56312	67160	39509	162981	595297
ENSMGAG00000005632	RPS2	ribosomal protein S2	53839	57689	55363	55494	222385	57443	59369	54830	171642	57452	49727	88276	195455	589482
ENSMGAG00000007735	VIM	Vimentin	45079	51477	55943	68108	220607	53622	59639	66061	179322	48165	68726	71734	188625	588554
COL4A1	COL4A1	collagen type IV alpha 1 chain [Source:HGNC Symbol;Acc:HGNC:2202]	31276	57687	63856	95021	247840	66711	70913	55482	193106	63765	58786	19897	142448	583394
EEF1D	EEF1D	eukaryotic translation elongation factor 1 delta [Source:HGNC Symbol;Acc:HGNC:3211]	54370	59707	49750	46914	210741	66207	59517	48854	174578	43284	63155	68399	174838	560157
RPS24	RPS24	ribosomal protein S24 [Source:HGNC Symbol;Acc:HGNC:10411]	51016	56258	46714	42022	196010	61815	65059	51928	178802	45705	49718	68053	163476	538288
ENSMGAG00000000633	RACK1	receptor for activated C kinase 1	52728	55109	53785	57011	218633	47266	46511	52103	145880	48459	56280	66980	171719	536232
ENSMGAG00000007711	RPS15A	ribosomal protein S15a	51897	55940	46853	43587	198277	59185	55253	50367	164805	48412	49711	70234	168357	531439
RPS7	RPS7	ribosomal protein S7 [Source:NCBI gene (formerly Entrezgene);Acc:100546444]	51151	50303	47800	39720	188974	57822	62018	49270	169110	48009	48262	70635	166906	524990
MYOM1	MYOM1	myomesin 1 [Source:HGNC Symbol;Acc:HGNC:7613]	30948	52281	53864	57507	194600	36907	51963	66974	155844	55190	62567	47191	164948	515392
CASQ2	CASQ2	calsequestrin 2 [Source:HGNC Symbol;Acc:HGNC:1513]	32341	56973	50488	58419	198221	46755	43601	59461	149817	59962	41719	44163	145844	493882
ENO1	ENO1	enolase 1 [Source:HGNC Symbol;Acc:HGNC:3350]	34892	48235	47726	53420	184273	47547	51021	58310	156878	47636	50810	48729	147175	488326
ENSMGAG00000001133	ATP5B	ATP synthase F1 subunit beta	38862	43028	48189	53707	183786	35259	39358	40547	115164	50948	34610	87768	173326	472276
SLC25A4	SLC25A4	solute carrier family 25 member 4 [Source:HGNC Symbol;Acc:HGNC:10990]	39147	45206	47526	54246	186125	44596	49556	49783	143935	43161	47389	47322	137872	467932
ENSMGAG00000009671	RPS4X	40S ribosomal protein S4 [ Meleagris gallopavo (turkey)	48974	50089	47307	41730	188100	42232	43172	48195	133599	40143	56304	46742	143189	464888
EEF1B2	EEF1B2	eukaryotic translation elongation factor 1 beta 2 [Source:HGNC Symbol;Acc:HGNC:3208]	41605	46896	48400	39634	176535	49706	46600	40851	137157	44005	47963	57034	149002	462694
ENSMGAG00000021654	RPS3	ribosomal protein S3	47368	46471	44122	39778	177739	40784	45942	44276	131002	39915	47223	59662	146800	455541
ENSMGAG00000008894	RPLP0	ribosomal protein lateral stalk subunit P0	40171	44059	46843	46647	177720	37585	41722	36758	116065	43015	43616	69625	156256	450041
ENSMGAG00000009502	FTH1	ferritin heavy chain 1	35134	37525	46766	59262	178687	37886	45691	39617	123194	38474	42360	63990	144824	446705
RPL6	RPL6	ribosomal protein L6 [Source:HGNC Symbol;Acc:HGNC:10362]	39169	45142	37223	47547	169081	43528	42990	40040	126558	43064	42619	64804	150487	446126
ENSMGAG00000008027	RPL13	ribosomal protein L13	43543	45717	38971	33967	162198	52804	47316	43225	143345	37371	41615	52494	131480	437023
ENSMGAG00000006398	RPL27A	ribosomal protein L27a	42498	44483	37812	33960	158753	49712	48102	40403	138217	33856	45798	50964	130618	427588
ENSMGAG00000011655	RPL37A	ribosomal protein L37a	43255	42193	37249	33738	156435	44698	44412	39381	128491	40497	37908	62343	140748	425674
ENSMGAG00000001342	LOC100543589	60S ribosomal protein L17	42349	47506	46198	38835	174888	37199	38942	44129	120270	37499	47109	45163	129771	424929
ENSMGAG00000004167	RPS25	ribosomal protein S25	42092	47607	32293	35155	157147	48200	43614	38899	130713	36017	43378	51662	131057	418917
ENSMGAG00000005706	RPL10A	ribosomal protein L10a	45963	42278	36494	30672	155407	46255	45690	41275	133220	31944	39469	55646	127059	415686
ENSMGAG00000017595	ENSMGAG00000017595	novel protein coding gene	34023	35120	38778	47984	155905	40879	38977	43818	123674	38987	33277	63060	135324	414903
ENSMGAG00000018641	CMYA5	cardiomyopathy associated 5	27956	41087	48084	48606	165733	45684	40393	48477	134554	37472	45660	30335	113467	413754
ENSMGAG00000005572	RPL11	ribosomal protein L11	39492	43256	35895	33289	151932	47143	46479	37491	131113	37636	38448	53922	130006	413051
RPS3A	RPS3A	ribosomal protein S3A [Source:HGNC Symbol;Acc:HGNC:10421]	37909	42256	46196	45473	171834	40202	41748	43042	124992	35659	33370	45744	114773	411599
ENSMGAG00000007372	LOC100550282	L-lactate dehydrogenase A chain-like	44484	37442	41599	28301	151826	44331	55749	53471	153551	23295	40689	38158	102142	407519
ENSMGAG00000011294	entpd3	ectonucleoside triphosphate diphosphohydrolase 3	37419	38426	35208	30937	141990	48611	47197	39162	134970	35204	38782	54870	128856	405816
ENSMGAG00000006879	YBX1	Y-box binding protein 1	30935	41526	39588	44001	156050	36525	46581	30974	114080	45694	37606	52293	135593	405723
AK1	AK1	adenylate kinase 1 [Source:HGNC Symbol;Acc:HGNC:361]	40318	38427	36362	31383	146490	38337	39448	36413	114198	30870	33585	76027	140482	401170
ENSMGAG00000012743	LOC100547940	nebulin-like	17234	38322	48458	55141	159155	30961	38760	58171	127892	48283	46828	18341	113452	400499
ENSMGAG00000011767	PGM1	phosphoglucomutase 1	36451	37272	43966	42018	159707	35738	38450	45087	119275	31661	38666	47239	117566	396548
ENSMGAG00000018168	ENSMGAG00000018168	novel protein coding gene	38961	41509	34268	30305	145043	44776	41673	37116	123565	33786	39018	54177	126981	395589
ENSMGAG00000006052	GPI	glucose-6-phosphate isomerase	32671	38229	43261	39570	153731	33704	41047	52829	127580	35753	37517	40112	113382	394693
ENSMGAG00000020292	LDHA	lactate dehydrogenase A [Source:NCBI gene;Acc:396221] ortholog	47277	36358	41436	25339	150410	41383	46496	58494	146373	14422	38351	43597	96370	393153
ENSMGAG00000005834	EIF4G2	eukaryotic translation initiation factor 4 gamma 2	20031	43421	43303	50176	156931	39205	48702	42558	130465	40079	34869	29333	104281	391677
ENSMGAG00000007552	GATM	glycine amidinotransferase	28599	40580	26808	30762	126749	29480	70459	59903	159842	39060	28886	33392	101338	387929
ENSMGAG00000003585	RPL26L1	ribosomal protein L26 like 1	34724	40083	31979	30283	137069	44734	42051	36873	123658	34604	42213	47942	124759	385486
DCN	DCN	decorin [Source:HGNC Symbol;Acc:HGNC:2705]	26110	49366	68070	34440	177986	42033	42531	25744	110308	25896	38877	24089	88862	377156
ENSMGAG00000002756	RPS10	ribosomal protein S10	38936	41234	33703	26768	140641	32781	38515	38626	109922	34192	41155	47922	123269	373832
ENSMGAG00000010254	RPL32	ribosomal protein L32	34964	38966	34780	31350	140060	39027	38987	37093	115107	31107	39423	41956	112486	367653
ENSMGAG00000011060	RPS16	ribosomal protein S16	33192	37838	32726	27128	130884	43318	44173	33728	121219	32876	35059	45693	113628	365731
ENSMGAG00000008319	LOC100544583	actin, cytoplasmic 2-like	26060	36290	48125	50842	161317	35092	36436	28580	100108	35352	38516	29253	103121	364546
ENSMGAG00000005258	RPL19	ribosomal protein L19	32555	31930	33517	28835	126837	33123	40867	31116	105106	37028	30723	63619	131370	363313
HSPA8	HSPA8	heat shock protein family A (Hsp70) member 8 [Source:HGNC Symbol;Acc:HGNC:5241]	23482	33021	23740	37702	117945	31967	70510	53443	155920	34276	18078	24049	76403	350268
ENSMGAG00000016932	RPS23	Ribosomal protein S23	36590	35836	30151	27021	129598	34871	36074	35914	106859	29836	33325	50211	113372	349829
COL6A2	COL6A2	collagen type VI alpha 2 chain [Source:HGNC Symbol;Acc:HGNC:2212]	23961	36616	48871	47582	157030	33433	32632	31904	97969	41200	36813	16515	94528	349527
RPL23	RPL23	ribosomal protein L23 [Source:HGNC Symbol;Acc:HGNC:10316]	35480	36164	28997	28054	128695	32275	38896	29710	100881	32907	35214	46538	114659	344235
ENSMGAG00000021187	ENSMGAG00000021187	novel protein coding gene	24068	38662	70299	35280	168309	14751	15658	50089	80498	38893	32516	16916	88325	337132
ENSMGAG00000015105	RPL21	ribosomal protein L21	35328	35553	24735	28903	124519	36271	37015	33756	107042	27706	35911	41494	105111	336672
AHCY	AHCY	adenosylhomocysteinase [Source:HGNC Symbol;Acc:HGNC:343]	22317	39925	38871	34705	135818	24292	33622	36687	94601	34060	45889	23389	103338	333757
ENSMGAG00000013131	RPS12	ribosomal protein S12	35656	32725	33290	29370	131041	27923	29752	30601	88276	27075	32188	40117	99380	318697
GPD1	GPD1	glycerol-3-phosphate dehydrogenase 1 [Source:HGNC Symbol;Acc:HGNC:4455]	35171	23576	32752	28804	120303	30413	31809	41183	103405	24362	27926	41947	94235	317943
ENSMGAG00000012800	RPL23A	ribosomal protein L23a	27101	31397	27815	32398	118711	32919	32443	28452	93814	26790	24763	52397	103950	316475
LDB3	LDB3	LIM domain binding 3 [Source:HGNC Symbol;Acc:HGNC:15710]	16883	33968	30362	32291	113504	30916	36767	36453	104136	30412	27520	23711	81643	299283
VDAC2	VDAC2	voltage dependent anion channel 2 [Source:HGNC Symbol;Acc:HGNC:12672]	20597	27288	27198	34122	109205	25995	30699	23612	80306	27136	26543	45156	98835	288346
COL6A3	COL6A3	collagen type VI alpha 3 chain [Source:HGNC Symbol;Acc:HGNC:2213]	13073	28291	39966	46047	127377	25101	28780	29730	83611	32488	29609	11169	73266	284254
LUM	LUM	lumican [Source:HGNC Symbol;Acc:HGNC:6724]	21092	31136	32269	26458	110955	35371	36347	20869	92587	24635	33832	21723	80190	283732
ENSMGAG00000014800	RPL31	ribosomal protein L31	24981	26142	24892	21342	97357	32731	33473	29031	95235	24945	24851	38172	87968	280560
RPS14	RPS14	ribosomal protein S14 [Source:HGNC Symbol;Acc:HGNC:10387]	25167	28975	23804	21775	99721	32578	32447	27185	92210	24499	19768	38240	82507	274438
RPS15	RPS15	ribosomal protein S15 [Source:HGNC Symbol;Acc:HGNC:10388]	27253	26892	24336	21168	99649	29682	27903	25972	83557	22644	25226	39753	87623	270829
COL4A2	COL4A2	collagen type IV alpha 2 chain [Source:HGNC Symbol;Acc:HGNC:2203]	13962	25839	30346	43763	113910	29135	28637	26788	84560	32429	24531	9648	66608	265078
ENSMGAG00000017483	ENSMGAG00000017483	Mt_rRNA	22666	22464	26817	23582	95529	26840	29601	27119	83560	29139	24228	31946	85313	264402
ENSMGAG00000005150	MYBPH	myosin binding protein H	23193	21230	25736	30911	101070	26640	23547	26011	76198	21876	17378	47738	86992	264260
ATP5F1C	ATP5F1C	ATP synthase F1 subunit gamma [Source:HGNC Symbol;Acc:HGNC:833]	22476	26301	24308	22685	95770	25164	28404	25043	78611	25297	22262	39955	87514	261895
ENSMGAG00000003960	ACTB	actin beta	15422	19924	26706	35224	97276	24790	41320	24739	90849	28161	19752	20939	68852	256977
ENSMGAG00000003686	HDLBP	high density lipoprotein binding protein	16420	25787	32070	37109	111386	21560	24771	23242	69573	28368	23109	23937	75414	256373
ENSMGAG00000014744	SLC25A6	solute carrier family 25 member 6	19922	28417	26364	25028	99731	24193	27731	23249	75173	21325	29247	18559	69131	244035
SLC25A3	SLC25A3	solute carrier family 25 member 3 [Source:HGNC Symbol;Acc:HGNC:10989]	17427	23197	23732	26643	90999	22841	24300	24106	71247	25857	21999	32433	80289	242535
ENSMGAG00000007456	LOC100538694	cytochrome c oxidase subunit 4 isoform 1, mitochondrial	21299	22370	20981	21213	85863	24840	25188	22787	72815	21657	21085	39429	82171	240849
ENSMGAG00000010195	RPL18A	ribosomal protein L18a	22341	26220	21103	21026	90690	21874	26451	21623	69948	23110	22972	33869	79951	240589
TRIM63	TRIM63	tripartite motif containing 63 [Source:HGNC Symbol;Acc:HGNC:16007]	13588	19668	45488	48858	127602	16356	11089	10562	38007	18073	26823	28344	73240	238849
ENSMGAG00000012951	RPLP1	ribosomal protein lateral stalk subunit P1	21082	23522	24279	15579	84462	26448	27040	20004	73492	18159	19730	41026	78915	236869
MGP	MGP	matrix Gla protein [Source:HGNC Symbol;Acc:HGNC:7060]	25447	20107	27471	26380	99405	22743	19714	15882	58339	19223	26586	31932	77741	235485
ENSMGAG00000006932	LOC100551296	cystatin	21673	22870	23766	18369	86678	28577	24789	17929	71295	18613	27298	21374	67285	225258
ENSMGAG00000001789	COL6A1	collagen type VI alpha 1 chain	13543	23532	33825	31251	102151	22908	21629	19922	64459	24914	24578	8895	58387	224997
RPL15	RPL15	ribosomal protein L15 [Source:HGNC Symbol;Acc:HGNC:10306]	19938	21500	23360	21548	86346	19619	21065	17764	58448	19953	22149	30059	72161	216955
NID1	NID1	nidogen 1 [Source:HGNC Symbol;Acc:HGNC:7821]	11533	24208	26678	29921	92340	22163	24520	21481	68164	24443	23718	6830	54991	215495
ENSMGAG00000001755	RPL12	ribosomal protein L12	21266	21232	20680	19464	82642	21256	20698	17902	59856	18193	20439	30574	69206	211704
GSN	GSN	gelsolin [Source:HGNC Symbol;Acc:HGNC:4620]	19301	25253	25164	20960	90678	24416	16834	11385	52635	18195	29856	17466	65517	208830
ATF4	ATF4	activating transcription factor 4 [Source:HGNC Symbol;Acc:HGNC:786]	16583	22715	18402	17686	75386	18518	22484	25574	66576	25789	18441	21627	65857	207819
NME1	NME1	NME/NM23 nucleoside diphosphate kinase 1 [Source:HGNC Symbol;Acc:HGNC:7849]	19741	19715	18553	19490	77499	19784	19238	19112	58134	19771	17204	34312	71287	206920
ENSMGAG00000012388	EIF3E	eukaryotic translation initiation factor 3 subunit E	17446	22297	20778	18012	78533	26389	24902	17162	68453	16246	21879	20709	58834	205820
ENSMGAG00000002777	STMN1	stathmin 1	15901	21213	24025	21255	82394	17039	22388	17597	57024	18624	23395	23258	65277	204695
ENSMGAG00000016770	AMPD1	adenosine monophosphate deaminase 1	18002	15068	23075	16348	72493	18558	20695	27008	66261	15841	20252	29835	65928	204682
ENSMGAG00000021673	ENSMGAG00000021673	novel protein coding gene	16834	17897	31506	25238	91475	24243	19395	17644	61282	21924	21589	5842	49355	202112
RPL24	RPL24	ribosomal protein L24 [Source:HGNC Symbol;Acc:HGNC:10325]	18077	20028	18423	18081	74609	20510	20911	19896	61317	17884	20471	27127	65482	201408
ENSMGAG00000002519	LOC100544198	myosin heavy chain, skeletal muscle, adult	14025	23803	36850	21325	96003	9482	10949	18687	39118	17958	26603	21646	66207	201328
MDH1	MDH1	malate dehydrogenase 1 [Source:HGNC Symbol;Acc:HGNC:6970]	12798	19079	17387	18034	67298	20196	24578	23175	67949	22122	16885	25520	64527	199774
TNNC1	TNNC1	troponin C1, slow skeletal and cardiac type [Source:HGNC Symbol;Acc:HGNC:11943]	17176	11105	10972	10705	49958	24978	26009	29454	80441	15514	15797	36938	68249	198648
RPL35	RPL35	ribosomal protein L35 [Source:HGNC Symbol;Acc:HGNC:10344]	20245	17014	18234	14969	70462	22449	22443	19705	64597	17409	15454	27922	60785	195844
NAXD	NAXD	NAD(P)HX dehydratase [Source:HGNC Symbol;Acc:HGNC:25576]	16026	19075	16787	21722	73610	19019	23291	21378	63688	19796	18577	20143	58516	195814
ENSMGAG00000001873	ENSMGAG00000001873	Uncharacterized protein	14702	12789	27264	31916	86671	9170	11901	15819	36890	16846	15211	38853	70910	194471
RPS17	RPS17	ribosomal protein S17 [Source:HGNC Symbol;Acc:HGNC:10397]	19357	19584	17112	16189	72242	18035	19364	15625	53024	18362	19803	28792	66957	192223
MDH2	MDH2	malate dehydrogenase 2 [Source:HGNC Symbol;Acc:HGNC:6971]	15891	16898	19673	20061	72523	11951	18440	19562	49953	19347	17117	31720	68184	190660
ENSMGAG00000012239	PABPC1	poly (A) binding protein cytoplasmic 1	15654	20700	23139	24065	83558	16420	19830	16292	52542	18984	21937	13618	54539	190639
KLHL24	KLHL24	kelch like family member 24 [Source:HGNC Symbol;Acc:HGNC:25947]	8202	18675	29438	37281	93596	15566	11546	13075	40187	21121	20524	14671	56316	190099
ENSMGAG00000013000	HSP90B1	heat shock protein 90 beta family member 1	11225	24583	20122	17575	73505	22936	26924	17774	67634	17138	15347	16125	48610	189749
ENSMGAG00000001591	NPM1	nucleophosmin	16435	18273	21301	16921	72930	16096	21836	18093	56025	18981	20768	20663	60412	189367
ENSMGAG00000004597	IDH2	isocitrate dehydrogenase (NADP(+)) 2	17350	17223	17755	21858	74186	15008	16260	17831	49099	20082	16518	29117	65717	189002
CHCHD2	CHCHD2	coiled-coil-helix-coiled-coil-helix domain containing 2 [Source:HGNC Symbol;Acc:HGNC:21645]	15983	15692	15254	18062	64991	17588	18934	16053	52575	16766	13859	40631	71256	188822
ENSMGAG00000018934	TMSB15B	thymosin beta 15B	13469	20811	23310	16228	73818	14562	19361	16232	50155	18529	20015	26303	64847	188820
RPL29	RPL29	ribosomal protein L29 [Source:HGNC Symbol;Acc:HGNC:10331]	17156	19788	14775	14365	66084	21140	24037	18828	64005	17502	15333	25654	58489	188578
ENSMGAG00000007538	MURC	caveolae associated protein 4	17764	18907	22358	22672	81701	15625	19194	24423	59242	13959	22436	11061	47456	188399
ENSMGAG00000009843	NDUFA4	NDUFA4 mitochondrial complex associated	16379	17296	14010	17625	65310	17787	20543	16276	54606	16998	14160	36794	67952	187868
ENSMGAG00000001006	MAT1A	methionine adenosyltransferase 1A	13183	19537	15281	17664	65665	19238	34285	22141	75664	16646	14981	14060	45687	187016
FXR1	FXR1	FMR1 autosomal homolog 1 [Source:HGNC Symbol;Acc:HGNC:4023]	14147	19653	17935	17522	69257	22013	26071	21646	69730	17479	17155	12309	46943	185930
ZNF106	ZNF106	zinc finger protein 106 [Source:HGNC Symbol;Acc:HGNC:12886]	6564	20126	20744	26324	73758	12261	23598	24692	60551	25205	21672	4497	51374	185683
ENSMGAG00000001981	OAZ1	ornithine decarboxylase antizyme 1	14558	18321	16502	19539	68920	20033	21507	16883	58423	16775	17365	24098	58238	185581
ENSMGAG00000018824	ENSMGAG00000018824	novel protein coding gene	17674	17748	17848	18863	72133	16410	15431	15045	46886	17577	17274	30040	64891	183910
DDX5	DDX5	DEAD-box helicase 5 [Source:HGNC Symbol;Acc:HGNC:2746]	11941	16642	20261	23892	72736	18267	22886	19840	60993	15155	21380	11986	48521	182250
ENSMGAG00000005152	CNBP	CCHC-type zinc finger nucleic acid binding protein	15045	16634	17283	19253	68215	16115	23895	19194	59204	18900	15063	20174	54137	181556
ENSMGAG00000020021	RTN4	reticulon 4 [ Meleagris gallopavo (turkey) ]	13339	17872	17694	17505	66410	22441	23851	18116	64408	15950	18972	15612	50534	181352
ENSMGAG00000004093	SPTAN1	spectrin alpha, non-erythrocytic 1	14409	18947	26356	26254	85966	14733	14969	16194	45896	14572	21489	12655	48716	180578
ENSMGAG00000008470	VDAC1	voltage dependent anion channel 1	11243	16943	16707	13294	58187	19464	26335	14918	60717	12380	14689	33898	60967	179871
RPL35A	RPL35A	ribosomal protein L35a [Source:HGNC Symbol;Acc:HGNC:10345]	16709	18476	15730	14375	65290	18351	19694	15780	53825	18478	14759	27418	60655	179770
RPL39	RPL39	ribosomal protein L39 [Source:HGNC Symbol;Acc:HGNC:10350]	19780	18352	20499	15568	74199	18037	19517	15345	52899	14376	14271	23617	52264	179362
ENSMGAG00000006943	SDHA	succinate dehydrogenase complex flavoprotein subunit A	13968	17469	18094	22009	71540	16366	16518	17162	50046	18677	13215	25674	57566	179152
ENSMGAG00000008147	NCL	nucleolin	17332	17147	20537	21179	76195	14673	17774	16552	48999	17165	18096	18285	53546	178740
ENSMGAG00000000811	RPL36	ribosomal protein L36	17333	17190	15869	13677	64069	20301	20374	16545	57220	16399	15010	26035	57444	178733
ENSMGAG00000008823	LOC100539006	hemoglobin subunit alpha-A	26028	23884	10662	18932	79506	11045	26825	12978	50848	10051	15648	22402	48101	178455
ENSMGAG00000009484	RPL36A	Ribosomal protein L36a	16434	17905	14650	13795	62784	19670	19808	18311	57789	16830	17515	22759	57104	177677
ENSMGAG00000002284	RPS27AP5	40S ribosomal protein S27a (Ubiquitin carboxyl extension protein 80) (Ubiquitin-40S ribosomal protein S27a)	17460	16301	16472	16894	67127	17499	16426	15421	49346	14919	17107	28442	60468	176941
ENSMGAG00000012160	RPL30	ribosomal protein L30	16938	18951	15603	13991	65483	18800	19293	17286	55379	15920	15773	23598	55291	176153
RPL22L1	RPL22L1	ribosomal protein L22 like 1 [Source:HGNC Symbol;Acc:HGNC:27610]	20336	16493	11587	11516	59932	25488	22188	16970	64646	9463	18964	19954	48381	172959
ENSMGAG00000009954	LAMB1	laminin subunit beta 1	11304	16880	19305	22358	69847	19134	18100	13991	51225	18693	17777	15285	51755	172827
ENSMGAG00000001506	LOC100545341	parvalbumin, thymic	8459	11442	19210	12763	51874	21912	15469	15221	52602	27507	14190	26129	67826	172302
ENSMGAG00000020340	ENSMGAG00000020340	lncRNA	9497	16116	13248	12868	51729	27263	18572	18675	64510	14181	11732	28308	54221	170460
ENSMGAG00000000914	ALPK3	Alpha kinase 3	10858	15814	15847	22032	64551	15785	16282	21177	53244	20954	14721	16806	52481	170276
DYNC1H1	DYNC1H1	dynein cytoplasmic 1 heavy chain 1 [Source:HGNC Symbol;Acc:HGNC:2961]	8682	15694	24330	26800	75506	11436	19123	17238	47797	19888	15692	9808	45388	168691
HNRNPA2B1	HNRNPA2B1	heterogeneous nuclear ribonucleoprotein A2/B1 [Source:HGNC Symbol;Acc:HGNC:5033]	10756	17228	18386	18748	65118	15707	18609	17467	51783	18822	15554	16804	51180	168081
ANXA6	ANXA6	annexin A6 [Source:HGNC Symbol;Acc:HGNC:544]	11793	15814	18049	24881	70537	11743	14867	16551	43161	17470	15974	20122	53566	167264
ENSMGAG00000014609	DDX3X	DEAD-box helicase 3 X-linked	11149	18652	21440	23312	74553	18413	16812	16936	52161	15884	14998	6381	37263	163977
UQCRC1	UQCRC1	ubiquinol-cytochrome c reductase core protein 1 [Source:HGNC Symbol;Acc:HGNC:12585]	13223	15532	19068	20457	68280	11920	14314	15665	41899	16029	16164	21013	53206	163385
RPS20	RPS20	ribosomal protein S20 [Source:HGNC Symbol;Acc:HGNC:10405]	17281	15290	16356	15445	64372	15092	15786	13574	44452	15469	15001	24082	54552	163376
ENSMGAG00000002216	EIF4EBP1	Eukaryotic translation initiation factor 4E binding protein 1	15957	14772	15758	15017	61504	15940	17522	16052	49514	12497	13582	26082	52161	163179
ENSMGAG00000016381	CSDE1	cold shock domain containing E1	11157	17055	18186	20806	67204	15286	18701	15504	49491	19180	13556	13171	45907	162602
RPLP2	RPLP2	ribosomal protein lateral stalk subunit P2 [Source:HGNC Symbol;Acc:HGNC:10377]	14541	15640	15990	16210	62381	15348	16690	13818	45856	16040	15094	21640	52774	161011
GPX3	GPX3	glutathione peroxidase 3 [Source:HGNC Symbol;Acc:HGNC:4555]	15710	14577	18134	15405	63826	16751	14881	12422	44054	12246	15302	23142	50690	158570
ENSMGAG00000020975	MYL1	myosin light chain 1 [Source:NCBI gene (formerly Entrezgene);Acc:100303704]	25807	115	79	102	26103	148	28321	160	28629	25754	53	76261	102068	156800
ENSMGAG00000009342	SRL	sarcalumenin	11790	15401	14500	17183	58874	13282	17555	15361	46198	14189	18105	19396	51690	156762
ENSMGAG00000007325	LOC104912834	nicotinamide riboside kinase 2-like	14066	13371	14753	16086	58276	14338	15373	13091	42802	15107	15014	25185	55306	156384
ENSMGAG00000021816	MYH1E	myosin, heavy chain 1E, skeletal muscle (similar to human myosin, heavy chain 1, skeletal muscle, adult) [Source:NCBI gene;Acc:427788] ortholog	14523	16984	26478	12726	70711	6036	7878	23880	37794	19826	11827	13543	45196	153701
FBN1	FBN1	fibrillin 1 [Source:HGNC Symbol;Acc:HGNC:3603]	6974	13949	19715	23116	63754	21480	17918	11791	51189	12296	17886	8326	38508	153451
SAT1	SAT1	spermidine/spermine N1-acetyltransferase 1 [Source:HGNC Symbol;Acc:HGNC:10540]	17742	13912	15446	18241	65341	19171	12458	11254	42883	11385	16742	16051	44178	152402
FSTL1	FSTL1	follistatin like 1 [Source:HGNC Symbol;Acc:HGNC:3972]	8803	13345	18096	19831	60075	18066	17982	14438	50486	15062	16897	8555	40514	151075
ENSMGAG00000004533	ATP5F1	ATP synthase, H+ transporting, mitochondrial Fo complex subunit B1	12596	14641	13617	13562	54416	13315	15551	15700	44566	15356	13111	22245	50712	149694
ENSMGAG00000005264	SERPINF1	serpin family F member 1	12609	20031	26102	12111	70853	16301	15383	10664	42348	11710	13584	10691	35985	149186
UBE2Z	UBE2Z	ubiquitin conjugating enzyme E2 Z [Source:HGNC Symbol;Acc:HGNC:25847]	14433	13620	13344	13353	54750	11660	13928	15615	41203	14501	12210	25879	52590	148543
ENSMGAG00000014815	TMEM182	transmembrane protein 182	8834	13470	13563	15821	51688	22467	22845	11814	57126	10593	13145	13713	37451	146265
ENSMGAG00000009697	PHKA1	phosphorylase kinase regulatory subunit alpha 1	12549	13278	16449	16090	58366	14246	14564	14612	43422	10372	13879	19913	44164	145952
ENSMGAG00000006476	RPL38	ribosomal protein L38	13672	13361	11302	11333	49668	16042	15690	15593	47325	14014	10873	22137	47024	144017
ENSMGAG00000009652	RPS11	ribosomal protein S11	12776	15051	15379	14421	57627	13356	13520	12130	39006	12939	14522	19403	46864	143497
ENSMGAG00000009505	LOC100548741	myosin regulatory light chain 2, smooth muscle minor isoform-like	9014	15960	12169	16472	53615	12984	14161	15144	42289	12835	15483	17677	45995	141899
ENSMGAG00000003680	HSPB1	heat shock protein family B (small) member 1	8823	11924	14589	19761	55097	9767	9216	9211	28194	18843	8313	31262	58418	141709
ENSMGAG00000003861	IDH3A	isocitrate dehydrogenase (NAD(+)) 3 catalytic subunit alpha	8168	15094	12073	15068	50403	17787	20248	17693	55728	13562	12352	9460	35374	141505
ENSMGAG00000005718	ETNPPL	ethanolamine-phosphate phospho-lyase	12101	14516	22656	16165	65438	11603	11476	11287	34366	10803	19412	10579	40794	140598
ENSMGAG00000012110	ACO2	aconitase 2	9288	14241	15875	17790	57194	8563	11687	14137	34387	16042	14406	18253	48701	140282
ENSMGAG00000010618	cyc	cytochrome c	9309	12558	11783	13628	47278	14502	16593	11410	42505	14882	10851	24127	49860	139643
ENSMGAG00000019714	KLHL41	kelch like family member 41 [Source:NCBI gene;Acc:424164] ortholog	8338	16622	10302	12764	48026	16516	17141	15410	49067	13723	20119	8000	41842	138935
ENSMGAG00000001723	LAMC1	laminin subunit gamma 1	6847	13629	16459	21413	58348	14451	14710	12281	41442	16443	15349	6683	38475	138265
NID2	NID2	nidogen 2 [Source:HGNC Symbol;Acc:HGNC:13389]	9216	13343	17283	21739	61581	13897	15081	12173	41151	13334	10977	10963	35274	138006
ENSMGAG00000013404	LAMA4	laminin subunit alpha 4	8218	14917	14853	17556	55544	15307	16203	12248	43758	12619	15776	10168	38563	137865
ENSMGAG00000013119	ATXN3	ataxin 3	11838	12230	11067	10750	45885	16671	15891	12181	44743	11958	11923	22215	46096	136724
APOA1	APOA1	apolipoprotein A1 [Source:HGNC Symbol;Acc:HGNC:600]	14823	12477	20127	19049	66476	13262	8729	6269	28260	10294	9236	22332	41862	136598
CCT8	CCT8	chaperonin containing TCP1 subunit 8 [Source:HGNC Symbol;Acc:HGNC:1623]	9705	15266	12618	13204	50793	12712	16842	14785	44339	15781	9422	15014	40217	135349
ENSMGAG00000014649	EIF2S3	eukaryotic translation initiation factor 2 subunit gamma	13346	15633	14377	13419	56775	13894	14801	11177	39872	11843	12882	13820	38545	135192
ENSMGAG00000000895	CACNA1S	calcium voltage-gated channel subunit alpha1 S	9748	14217	16891	20351	61207	9169	10314	12032	31515	13734	14998	12771	41503	134225
UQCRB	UQCRB	ubiquinol-cytochrome c reductase binding protein [Source:HGNC Symbol;Acc:HGNC:12582]	11012	12485	10934	10722	45153	15368	16595	12862	44825	11904	9933	22202	44039	134017
ENSMGAG00000007248	ATP5I	ATP synthase, H+ transporting, mitochondrial Fo complex subunit E	13773	12507	10827	11499	48606	13495	13380	13896	40771	11694	10341	22308	44343	133720
INTS13	INTS13	integrator complex subunit 13 [Source:HGNC Symbol;Acc:HGNC:20174]	8071	13631	13291	13405	48398	14281	17865	14332	46478	14247	11597	12506	38350	133226
ND6	ND6	NADH dehydrogenase subunit 6 [Source:NCBI gene (formerly Entrezgene);Acc:5848006]	10696	7354	11326	12792	42168	19490	12790	14963	47243	16161	9862	17735	43758	133169
ENSMGAG00000018414	LOC723981	cytochrome c oxidase subunit VIIb precursor	12259	11617	10791	10310	44977	12332	13498	12931	38761	12979	11083	25300	49362	133100
CAPN3	CAPN3	calpain 3 [Source:HGNC Symbol;Acc:HGNC:1480]	6705	15785	9104	15096	46690	13106	17780	17371	48257	19260	9722	9134	38116	133063
CALM2	CALM2	calmodulin 2 [Source:HGNC Symbol;Acc:HGNC:1445]	8687	13217	13694	13792	49390	14116	19235	12945	46296	10863	13606	12113	36582	132268
ENSMGAG00000005740	DNAJA1	DnaJ heat shock protein family (Hsp40) member A1	8620	14179	11404	13317	47520	13827	15631	15825	45283	15379	10973	12338	38690	131493
ENSMGAG00000020469	RPS2	ribosomal protein S2	11463	13656	13203	13330	51652	13671	14513	9870	38054	13121	10799	17726	41646	131352
PDLIM5	PDLIM5	PDZ and LIM domain 5 [Source:HGNC Symbol;Acc:HGNC:17468]	7845	12451	12235	14051	46582	15018	12428	13594	41040	14116	10787	18757	43660	131282
UQCRQ	UQCRQ	ubiquinol-cytochrome c reductase complex III subunit VII [Source:HGNC Symbol;Acc:HGNC:29594]	14017	12870	12264	10397	49548	12151	12475	13582	38208	12367	8434	22596	43397	131153
ENSMGAG00000004428	PHKG1	phosphorylase kinase catalytic subunit gamma 1	14814	11320	11622	13137	50893	15802	12014	12712	40528	10056	11109	18546	39711	131132
APLP2	APLP2	amyloid beta precursor like protein 2 [Source:HGNC Symbol;Acc:HGNC:598]	7263	11685	15521	20151	54620	15175	14055	11109	40339	13795	12921	9446	36162	131121
COL5A2	COL5A2	collagen type V alpha 2 chain [Source:HGNC Symbol;Acc:HGNC:2210]	7614	14635	19813	16885	58947	13087	13556	11039	37682	14806	14131	4713	33650	130279
MYOZ2	MYOZ2	myozenin 2 [Source:HGNC Symbol;Acc:HGNC:1330]	4930	16529	9879	16963	48301	7851	10302	16266	34419	19367	15545	11319	46231	128951
ENSMGAG00000004712	YWHAE	tyrosine 3-monooxygenase/tryptophan 5-monooxygenase activation protein epsilon	8027	11593	13704	16622	49946	9964	14661	11684	36309	14811	12360	15027	42198	128453
ENSMGAG00000006119	ITGB1	integrin subunit beta 1	6858	13461	13413	17469	51201	13462	16282	12729	42473	14307	12377	7437	34121	127795
ENSMGAG00000017803	RPL22	ribosomal protein L22 [ Meleagris gallopavo (turkey) ]	13323	13076	12058	11446	49903	13350	12714	11031	37095	11454	11685	16358	39497	126495
ENSMGAG00000019335	ENSMGAG00000019335	novel protein coding gene	15641	10194	9635	8022	43492	8459	16316	9138	33913	14101	17977	16520	48598	126003
ENSMGAG00000004778	H3F3B	histone H3.3	9986	12673	15490	13824	51973	11882	13867	10359	36108	10918	13306	13449	37673	125754
FHL1	FHL1	four and a half LIM domains 1 [Source:HGNC Symbol;Acc:HGNC:3702]	3206	11828	16086	24503	55623	3792	9060	6880	19732	12955	24111	13330	50396	125751
ENSMGAG00000006570	NUDCD3	NudC domain containing 3	10134	11583	14237	13993	49947	10772	12907	12120	35799	11616	10007	18094	39717	125463
EIF3I	EIF3I	eukaryotic translation initiation factor 3 subunit I [Source:HGNC Symbol;Acc:HGNC:3272]	12784	12235	11957	11555	48531	11644	12269	12838	36751	12091	12875	15102	40068	125350
ENSMGAG00000002235	ADGRD1	ADGRD1 adhesion G protein-coupled receptor D1 [ Meleagris gallopavo (turkey) ]	9420	11745	12004	10589	43758	13303	16622	14308	44233	11795	10344	15207	37346	125337
AGL	AGL	amylo-alpha-1, 6-glucosidase, 4-alpha-glucanotransferase [Source:HGNC Symbol;Acc:HGNC:321]	7266	12283	18917	14188	52654	11517	15049	15217	41783	10611	15187	4682	30480	124917
ENSMGAG00000002499	ENSMGAG00000002499	pseudogene	3817	13163	17691	19725	54396	9606	11112	15636	36354	16973	13207	3236	33416	124166
RPS29	RPS29	ribosomal protein S29 [Source:HGNC Symbol;Acc:HGNC:10419]	13892	11189	13186	10353	48620	11706	10765	11268	33739	11337	9434	20701	41472	123831
RHOA	RHOA	ras homolog family member A [Source:HGNC Symbol;Acc:HGNC:667]	7769	12284	12760	14507	47320	13077	16390	10903	40370	12089	12536	10543	35168	122858
ENSMGAG00000001438	HSPA9	heat shock protein family A (Hsp70) member 9	9202	12010	12179	15287	48678	8477	12891	12175	33543	15665	9336	14448	39449	121670
ENSMGAG00000021690	ENSMGAG00000021690	novel protein coding gene	10872	10774	10251	10027	41924	12603	12358	11250	36211	11199	9007	22500	42706	120841
EPRS1	EPRS1	glutamyl-prolyl-tRNA synthetase 1 [Source:HGNC Symbol;Acc:HGNC:3418]	9161	13008	12686	13441	48296	10713	14256	12403	37372	12563	11491	10986	35040	120708
SERPINH1	SERPINH1	serpin family H member 1 [Source:HGNC Symbol;Acc:HGNC:1546]	5925	17903	19787	15237	58852	10560	13728	11387	35675	12902	8609	3807	25318	119845
ENSMGAG00000005931	COQ8A	coenzyme Q8A	6947	10523	12205	25088	54763	8469	6673	9599	24741	17874	11571	10460	39905	119409
SF3B1	SF3B1	splicing factor 3b subunit 1 [Source:HGNC Symbol;Acc:HGNC:10768]	7752	12553	13834	14750	48889	12284	13614	12606	38504	10623	13951	6816	31390	118783
CCT2	CCT2	chaperonin containing TCP1 subunit 2 [Source:HGNC Symbol;Acc:HGNC:1615]	8196	12774	10996	11089	43055	12281	15315	12244	39840	12696	9494	13258	35448	118343
ENSMGAG00000009002	OGT	O-linked N-acetylglucosamine (GlcNAc) transferase	8588	12458	14775	14710	50531	10982	12737	12281	36000	11770	13646	6065	31481	118012
ENSMGAG00000010119	CAV3	caveolin 3	9496	10953	9248	11059	40756	11748	11440	13340	36528	10533	11966	17838	40337	117621
MCAM	MCAM	melanoma cell adhesion molecule [Source:HGNC Symbol;Acc:HGNC:6934]	7363	10737	14119	15248	47467	10299	12944	11111	34354	13583	10611	10368	34562	116383
ENSMGAG00000016564	TMOD1	tropomodulin 1	7588	11448	9965	10365	39366	10209	13272	18089	41570	12991	13708	8538	35237	116173
ENSMGAG00000017478	ENSMGAG00000017478	Mt_rRNA	10415	10108	11598	10339	42460	7566	7556	11875	26997	12574	17518	16074	46166	115623
ENSMGAG00000010789	PACSIN3	protein kinase C and casein kinase substrate in neurons 3	10824	10863	8331	11904	41922	10459	16917	13716	41092	11972	8389	11765	32126	115140
ANK1	ANK1	ankyrin 1 [Source:HGNC Symbol;Acc:HGNC:492]	7401	10967	10003	10579	38950	11481	15203	12843	39527	13041	9806	13752	36599	115076
ENSMGAG00000018245	ENSMGAG00000018245	novel protein coding gene	6711	10410	10052	11948	39121	9338	12597	13769	35704	12222	13442	14078	39742	114567
HSPD1	HSPD1	heat shock protein family D (Hsp60) member 1 [Source:HGNC Symbol;Acc:HGNC:5261]	6855	13695	12680	12022	45252	8020	13621	12096	33737	14465	7984	12576	35025	114014
ATP5PD	ATP5PD	ATP synthase peripheral stalk subunit d [Source:HGNC Symbol;Acc:HGNC:845]	9703	9881	10717	8599	38900	12129	12794	11363	36286	11632	8075	18918	38625	113811
SERBP1	SERBP1	SERPINE1 mRNA binding protein 1 [Source:HGNC Symbol;Acc:HGNC:17860]	8593	10592	12554	13385	45124	9386	11452	11508	32346	12807	9586	13332	35725	113195
ENSMGAG00000018061	ENSMGAG00000018061	novel protein coding gene	12269	12021	11509	10041	45840	10511	10238	11796	32545	9589	13399	11381	34369	112754
ENSMGAG00000005122	LOC100549990	phosphorylase b kinase regulatory subunit beta-like	10117	10010	12731	9813	42671	16219	12152	12315	40686	7957	10940	10489	29386	112743
ADSS1	ADSS1	adenylosuccinate synthase 1 [Source:HGNC Symbol;Acc:HGNC:20093]	5920	10642	13086	13811	43459	11446	14103	12444	37993	11098	12800	6653	30551	112003
ENSMGAG00000018810	ENSMGAG00000018810	novel protein coding gene	3756	10720	14478	17910	46864	9466	12251	16190	37907	11332	13519	2366	27217	111988
ENSMGAG00000006572	LOC100546836	fructose-1,6-bisphosphatase isozyme 2	12419	11803	9968	8352	42542	15543	14845	14965	45353	8694	7715	7384	23793	111688
NDUFA10	NDUFA10	NADH:ubiquinone oxidoreductase subunit A10 [Source:HGNC Symbol;Acc:HGNC:7684]	8500	10397	10752	12675	42324	9453	10036	9378	28867	10821	10435	18752	40008	111199
ENSMGAG00000010462	LOC100542032	cytochrome b-c1 complex subunit 2, mitochondrial	10639	9793	12927	11842	45201	8918	10151	8884	27953	10726	10042	17202	37970	111124
ENSMGAG00000005698	RPS21	ribosomal protein S21	11395	10458	8841	9438	40132	10280	10714	10896	31890	9990	9445	19324	38759	110781
ENSMGAG00000000691	FKBP5	FKBP prolyl isomerase 5	3588	9656	20755	19485	53484	9296	2395	2207	13898	15981	15998	11293	43272	110654
ENSMGAG00000011201	TRIM55	tripartite motif containing 55	13129	9734	10699	11851	45413	10364	11770	12457	34591	9218	10421	10096	29735	109739
ENSMGAG00000014224	YBX3	Y-box binding protein 3	8843	9882	10704	13430	42859	9456	10284	8703	28443	11050	9956	15862	36868	108170
DDB1	DDB1	damage specific DNA binding protein 1 [Source:HGNC Symbol;Acc:HGNC:2717]	7408	10552	12354	15082	45396	8187	9875	11185	29247	11762	11120	10314	33196	107839
MXRA5	MXRA5	matrix remodeling associated 5 [Source:HGNC Symbol;Acc:HGNC:7539]	3744	10812	12689	15720	42965	10873	14467	10341	35681	12006	11940	4594	28540	107186
LRPPRC	LRPPRC	leucine rich pentatricopeptide repeat containing [Source:HGNC Symbol;Acc:HGNC:15714]	7755	10457	11365	11638	41215	9450	12356	10845	32651	12314	9089	11130	32533	106399
APP	APP	amyloid beta precursor protein [Source:HGNC Symbol;Acc:HGNC:620]	6178	10947	12006	14452	43583	10834	11625	9393	31852	10178	11890	8548	30616	106051
ENSMGAG00000013871	PTP4A1	protein tyrosine phosphatase 4A1	5626	9151	13454	14657	42888	9366	12044	10499	31909	8633	16345	6127	31105	105902
GAMT	GAMT	guanidinoacetate N-methyltransferase [Source:HGNC Symbol;Acc:HGNC:4136]	12144	9243	8799	8219	38405	10791	9891	11374	32056	8023	10862	16537	35422	105883
RPN1	RPN1	ribophorin I [Source:HGNC Symbol;Acc:HGNC:10381]	8802	11188	13060	11305	44355	9866	11048	9058	29972	9872	10401	10534	30807	105134
ENSMGAG00000001331	MATR3	matrin 3	6513	11030	11417	12417	41377	11162	13558	9531	34251	12123	10322	6817	29262	104890
ENSMGAG00000009730	NDUFB5	NADH:ubiquinone oxidoreductase subunit B5	9036	10646	9182	9142	38006	9918	12848	10387	33153	10661	5294	17752	33707	104866
ACAA2	ACAA2	acetyl-CoA acyltransferase 2 [Source:HGNC Symbol;Acc:HGNC:83]	7194	11116	11761	12155	42226	8266	11815	11404	31485	11362	8061	11712	31135	104846
ENSMGAG00000018768	ENSMGAG00000018768	novel protein coding gene	9380	9481	10236	11644	40741	8533	8982	9393	26908	10755	8922	16918	36595	104244
EIF5	EIF5	eukaryotic translation initiation factor 5 [Source:HGNC Symbol;Acc:HGNC:3299]	6967	10007	10169	9971	37114	11648	10601	9675	31924	8886	12825	13350	35061	104099
AP2M1	AP2M1	adaptor related protein complex 2 subunit mu 1 [Source:HGNC Symbol;Acc:HGNC:564]	6920	10735	11811	11483	40949	9694	10894	9447	30035	10917	9765	12306	32988	103972
ENSMGAG00000001319	SEPTIN5	septin-5	7062	10075	11598	12415	41150	9562	10711	11874	32147	9933	10487	9802	30222	103519
ENSMGAG00000010420	PRDX1	peroxiredoxin 1	6028	8926	8276	9636	32866	11143	13336	10577	35056	9343	10130	16040	35513	103435
ENSMGAG00000013702	LDHB	lactate dehydrogenase B	6963	10576	10415	10481	38435	7460	9849	10588	27897	11763	8362	16906	37031	103363
EIF3M	EIF3M	eukaryotic translation initiation factor 3 subunit M [Source:HGNC Symbol;Acc:HGNC:24460]	9888	11880	9406	9909	41083	9533	11678	8701	29912	8127	12151	11924	32202	103197
ENSMGAG00000005446	NSA2	NSA2 ribosome biogenesis factor	9599	11168	9142	9316	39225	11718	12806	9630	34154	9297	8444	11889	29630	103009
ENSMGAG00000007328	HNRNPH1	heterogeneous nuclear ribonucleoprotein H1	6055	9269	11356	11920	38600	9128	10911	9345	29384	9598	11331	13800	34729	102713
PSMC2	PSMC2	proteasome 26S subunit, ATPase 2 [Source:HGNC Symbol;Acc:HGNC:9548]	8476	10307	9496	10026	38305	10723	10686	10413	31822	9404	9411	13747	32562	102689
PSAP	PSAP	prosaposin [Source:HGNC Symbol;Acc:HGNC:9498]	6241	10166	12332	13313	42052	9569	12582	10252	32403	9890	12715	5178	27783	102238
EIF3L	EIF3L	eukaryotic translation initiation factor 3 subunit L [Source:HGNC Symbol;Acc:HGNC:18138]	8834	10820	11532	10929	42115	7780	9085	10072	26937	10037	12286	10224	32547	101599
ENSMGAG00000014428	DCAF6	DDB1 and CUL4 associated factor 6	8588	8838	10699	10111	38236	11006	10166	10522	31694	9592	10550	11465	31607	101537
COX6A1	COX6A1	cytochrome c oxidase subunit 6A1 [Source:HGNC Symbol;Acc:HGNC:2277]	9846	10146	9017	9827	38836	8102	9695	9354	27151	9400	6334	19705	35439	101426
ENSMGAG00000015592	LOC100538539	cytochrome b-c1 complex subunit Rieske, mitochondrial	7590	9688	8636	9661	35575	9468	10965	10560	30993	10266	7955	16571	34792	101360
ENSMGAG00000013513	LOC100545668	aldose reductase-like	7799	10296	9603	9422	37120	9852	13081	10398	33331	9263	10428	11044	30735	101186
ENSMGAG00000002719	EIF3B	eukaryotic translation initiation factor 3 subunit B	8184	10306	10917	11563	40970	10152	10381	9484	30017	9775	10887	9197	29859	100846
ACADL	ACADL	acyl-CoA dehydrogenase long chain [Source:HGNC Symbol;Acc:HGNC:88]	7644	9798	10431	11028	38901	8526	9379	9516	27421	9878	10843	13789	34510	100832
ENSMGAG00000013099	SPON2	spondin 2	11406	10865	7890	7357	37518	13386	10262	7444	31092	7455	17505	7014	31974	100584
ENSMGAG00000009524	LOC100544806	16 kDa beta-galactoside-binding lectin	8141	9423	7105	9518	34187	7222	10693	15585	33500	9919	9449	13170	32538	100225
UNC45B	UNC45B	unc-45 myosin chaperone B [Source:HGNC Symbol;Acc:HGNC:14304]	5805	10443	11276	12190	39714	6624	8406	12202	27232	11565	12286	9284	33135	100081
PHB2	PHB2	prohibitin 2 [Source:HGNC Symbol;Acc:HGNC:30306]	8185	9535	9492	11408	38620	8816	11480	9106	29402	10662	9285	12088	32035	100057
CCT5	CCT5	chaperonin containing TCP1 subunit 5 [Source:HGNC Symbol;Acc:HGNC:1618]	7583	10246	8810	9459	36098	9997	12719	10706	33422	10531	7369	11586	29486	99006
ENSMGAG00000004285	RPL27	ribosomal protein L27	9984	10439	10881	8645	39949	9945	9656	9434	29035	8586	8280	13004	29870	98854
ALDH6A1	ALDH6A1	aldehyde dehydrogenase 6 family member A1 [Source:HGNC Symbol;Acc:HGNC:7179]	5815	9302	12049	10338	37504	12485	14535	9659	36679	8495	11015	4504	24014	98197
ENSMGAG00000004344	CCT6A	chaperonin containing TCP1 subunit 6A	7991	10305	9542	8999	36837	7287	11971	12287	31545	9847	8187	11374	29408	97790
PDIA3	PDIA3	protein disulfide isomerase family A member 3 [Source:HGNC Symbol;Acc:HGNC:4606]	6573	9491	10648	10566	37278	8035	10542	11153	29730	9608	9702	11325	30635	97643
ENSMGAG00000002202	ENSMGAG00000002202	Tubulin beta chain	5783	10202	10162	10888	37035	8783	10827	9245	28855	9622	6530	15131	31283	97173
VLDLR	VLDLR	very low density lipoprotein receptor [Source:HGNC Symbol;Acc:HGNC:12698]	7359	11315	10210	12484	41368	15517	9729	7942	33188	8037	8303	6206	22546	97102
ENSMGAG00000008469	ENSMGAG00000008469	SMC_N domain-containing protein	5811	10549	13398	12085	41843	10951	13459	7780	32190	8769	8174	6064	23007	97040
PPP1R3A	PPP1R3A	protein phosphatase 1 regulatory subunit 3A [Source:HGNC Symbol;Acc:HGNC:9291]	7230	9597	9483	9352	35662	9381	12141	11119	32641	10835	11316	6476	28627	96930
ENSMGAG00000022596	FBXL22	F-box and leucine rich repeat protein 22	6031	10147	6405	7844	30427	15191	14380	11439	41010	8062	5190	12175	25427	96864
SOD2	SOD2	superoxide dismutase 2 [Source:HGNC Symbol;Acc:HGNC:11180]	7185	8988	8057	8844	33074	11300	12097	9648	33045	9081	7985	12758	29824	95943
LMOD3	LMOD3	leiomodin 3 [Source:HGNC Symbol;Acc:HGNC:6649]	6943	8034	9297	13941	38215	8389	9814	11810	30013	11972	6334	9124	27430	95658
NDUFS1	NDUFS1	NADH:ubiquinone oxidoreductase core subunit S1 [Source:HGNC Symbol;Acc:HGNC:7707]	6927	8610	10519	11767	37823	6356	8961	8897	24214	12173	8704	12649	33526	95563
IARS1	IARS1	isoleucyl-tRNA synthetase 1 [Source:HGNC Symbol;Acc:HGNC:5330]	7484	11240	9570	11525	39819	9263	14879	8407	32549	11101	5170	6595	22866	95234
EIF3H	EIF3H	eukaryotic translation initiation factor 3 subunit H [Source:HGNC Symbol;Acc:HGNC:3273]	8693	9968	9555	9084	37300	9036	9817	8956	27809	8293	10648	10841	29782	94891
ENSMGAG00000013166	SMYD1	SET and MYND domain containing 1	6616	9518	8108	11275	35517	8543	9174	9690	27407	8287	11845	11715	31847	94771
PHB	PHB	prohibitin [Source:HGNC Symbol;Acc:HGNC:8912]	8361	9069	7977	8304	33711	8883	9627	9236	27746	9287	7553	16365	33205	94662
CALR	CALR	calreticulin [Source:HGNC Symbol;Acc:HGNC:1455]	6921	9848	11512	10018	38299	7995	9139	7630	24764	9007	7539	14954	31500	94563
ENSMGAG00000018344	RPL34	ribosomal protein L34	9036	7512	6045	6257	28850	13935	12358	9374	35667	7260	7167	15546	29973	94490
CACNG1	CACNG1	calcium voltage-gated channel auxiliary subunit gamma 1 [Source:HGNC Symbol;Acc:HGNC:1405]	7671	8619	8318	8610	33218	10331	10994	10872	32197	8389	9131	11495	29015	94430
FN1	FN1	fibronectin 1 [Source:HGNC Symbol;Acc:HGNC:3778]	5296	8438	12833	16006	42573	10083	9676	8379	28138	9015	9177	5096	23288	93999
ENSMGAG00000006867	RPS13	ribosomal protein S13	7726	8634	10066	9736	36162	8626	9193	8012	25831	8124	8444	15042	31610	93603
ENSMGAG00000004061	NDUFV1	NADH:ubiquinone oxidoreductase core subunit V1	7630	8210	10115	10280	36235	7285	7900	7308	22493	9732	6917	17736	34385	93113
ENSMGAG00000015054	LOC100539183	periostin	7113	12775	19953	8822	48663	9797	11184	6885	27866	6612	8253	1538	16403	92932
ENTPD2	ENTPD2	ectonucleoside triphosphate diphosphohydrolase 2 [Source:HGNC Symbol;Acc:HGNC:3364]	5173	8146	7371	12370	33060	10270	12252	9791	32313	11191	8971	7350	27512	92885
ENSMGAG00000007031	FKBP1A	FKBP prolyl isomerase 1A	8480	8127	8034	10684	35325	8552	9123	8632	26307	10362	7354	13462	31178	92810
ENSMGAG00000006909	DSTN	destrin, actin depolymerizing factor	6154	8539	10266	11241	36200	9440	12092	8684	30216	9860	8053	8449	26362	92778
RILPL1	RILPL1	Rab interacting lysosomal protein like 1 [Source:HGNC Symbol;Acc:HGNC:26814]	5202	8769	9948	14580	38499	10626	9052	7791	27469	8923	11009	6320	26252	92220
HSPA5	HSPA5	heat shock protein family A (Hsp70) member 5 [Source:HGNC Symbol;Acc:HGNC:5238]	4893	10394	9464	11905	36656	8892	14145	9608	32645	9715	6025	6893	22633	91934
ENSMGAG00000022099	ENSMGAG00000022099	novel protein coding gene	4359	9350	10969	13271	37949	9286	9982	12014	31282	9066	10962	2436	22464	91695
ENSMGAG00000013919	KLHL31	kelch like family member 31	3595	10808	10439	12059	36901	11425	11091	10811	33327	6744	11972	2615	21331	91559
ENSMGAG00000015142	RDX	radixin	4951	9986	10587	11723	37247	9355	11265	10065	30685	10393	7852	5002	23247	91179
ENSMGAG00000011344	LOC100539974	tubulin alpha-1B chain	6520	7208	11551	9142	34421	7006	12551	7970	27527	8733	5125	14785	28643	90591
ENSMGAG00000003551	ENSMGAG00000003551	NAC-A/B domain-containing protein	8650	8526	9839	8714	35729	7700	8820	8820	25340	8162	9286	11989	29437	90506
ENSMGAG00000010666	LOC100548098	cytochrome b-c1 complex subunit 6, mitochondrial	8027	8320	8630	8169	33146	8689	9843	7014	25546	9080	6342	15710	31132	89824
ENSMGAG00000008923	PSMA5	proteasome subunit alpha 5	7151	7880	7353	8835	31219	9344	11467	8612	29423	8118	6938	13888	28944	89586
ENSMGAG00000013138	REEP1	Receptor expression-enhancing protein	6904	8951	9527	8837	34219	9307	10233	9460	29000	7182	10437	8494	26113	89332
ITM2A	ITM2A	integral membrane protein 2A [Source:HGNC Symbol;Acc:HGNC:6173]	7039	10235	9508	10184	36966	9498	10395	8568	28461	8559	9295	6011	23865	89292
HNRNPA3	HNRNPA3	heterogeneous nuclear ribonucleoprotein A3 [Source:HGNC Symbol;Acc:HGNC:24941]	5188	9034	10234	10598	35054	8353	10683	9547	28583	10097	9325	6230	25652	89289
ABI3BP	ABI3BP	ABI family member 3 binding protein [Source:HGNC Symbol;Acc:HGNC:17265]	8854	15839	14456	9191	48340	6796	6048	7245	20089	3232	14110	3216	20558	88987
ENSMGAG00000001856	GOT2	glutamic-oxaloacetic transaminase 2	6901	8037	9190	10896	35024	6882	8085	8349	23316	9144	7420	13943	30507	88847
ENSMGAG00000010173	APOBEC2	apolipoprotein B mRNA editing enzyme catalytic subunit 2	6777	10334	8114	9896	35121	6736	7424	10682	24842	6858	14581	6914	28353	88316
ENSMGAG00000009618	ALDH7A1	Aldehyde dehydrogenase 7 family member A1	7182	8296	9940	11273	36691	8668	8289	7740	24697	7988	8974	9819	26781	88169
ENSMGAG00000002389	SPTBN1	spectrin beta, non-erythrocytic 1	3988	9601	12715	13525	39829	7390	9473	8888	25751	9761	9174	3578	22513	88093
CIRBP	CIRBP	cold inducible RNA binding protein [Source:HGNC Symbol;Acc:HGNC:1982]	5618	7027	10227	11288	34160	7676	11474	7005	26155	8151	10945	8190	27286	87601
ENSMGAG00000020439	ENSMGAG00000020439	novel protein coding gene	7887	8341	8809	9918	34955	7721	8814	6709	23244	8742	7440	13053	29235	87434
ENSMGAG00000002635	ARF1	ADP ribosylation factor 1	5323	9035	9403	9012	32773	9013	13112	9006	31131	8533	7859	6957	23349	87253
ENSMGAG00000006693	EIF3F	eukaryotic translation initiation factor 3 subunit F	7422	8766	8587	10321	35096	7929	9001	7582	24512	7881	9352	10120	27353	86961
ENSMGAG00000004383	COPB2	coatomer protein complex subunit beta 2	6173	9252	9381	9153	33959	9120	11433	9239	29792	8608	7476	7040	23124	86875
ENSMGAG00000015119	SACS	sacsin molecular chaperone	4614	9398	9273	10408	33693	7950	15592	10436	33978	7821	8016	2453	18290	85961
ENSMGAG00000004481	ENSMGAG00000004481	Phosphodiesterase 4D interacting protein	4851	8720	11648	11367	36586	7814	7742	9707	25263	7703	9855	6361	23919	85768
DDX1	DDX1	DEAD-box helicase 1 [Source:HGNC Symbol;Acc:HGNC:2734]	6394	9101	7997	8086	31578	9183	11067	10105	30355	8657	6954	8049	23660	85593
TLN1	TLN1	talin 1 [Source:HGNC Symbol;Acc:HGNC:11845]	4582	8298	10828	14758	38466	6071	8695	7219	21985	11273	7326	6543	25142	85593
CTNNB1	CTNNB1	catenin beta 1 [Source:HGNC Symbol;Acc:HGNC:2514]	5407	8885	10645	10917	35854	7048	10875	8114	26037	9702	7705	5655	23062	84953
ENSMGAG00000012208	LOC100549107	cytochrome c oxidase subunit 6C	8085	7833	7087	6960	29965	9693	9628	7614	26935	7120	6833	13940	27893	84793
TCP1	TCP1	t-complex 1 [Source:HGNC Symbol;Acc:HGNC:11655]	6244	8781	8637	9172	32834	6933	10596	8952	26481	9102	6342	9989	25433	84748
ATP5PF	ATP5PF	ATP synthase peripheral stalk subunit F6 [Source:HGNC Symbol;Acc:HGNC:847]	8035	8404	5674	6566	28679	9591	9565	7611	26767	7791	6216	15235	29242	84688
ENSMGAG00000002489	LOC100549801	cytochrome b-c1 complex subunit 10	7665	7953	6851	5991	28460	9511	9365	7941	26817	7139	6837	15242	29218	84495
ENSMGAG00000022365	ENSMGAG00000022365	lncRNA	5625	7437	6213	5701	24976	10801	11339	10000	32140	6477	7640	13095	27212	84328
PDLIM3	PDLIM3	PDZ and LIM domain 3 [Source:HGNC Symbol;Acc:HGNC:20767]	4056	10758	9990	13193	37997	7140	4262	6203	17605	10025	14672	3694	28391	83993
KPNA4	KPNA4	karyopherin subunit alpha 4 [Source:HGNC Symbol;Acc:HGNC:6397]	5295	8826	9578	9945	33644	10496	10152	7662	28310	7867	7846	6194	21907	83861
RAD21	RAD21	RAD21 cohesin complex component [Source:HGNC Symbol;Acc:HGNC:9811]	4628	8475	11680	11290	36073	8190	9328	7182	24700	7822	10086	4975	22883	83656
EIF2S2	EIF2S2	eukaryotic translation initiation factor 2 subunit beta [Source:HGNC Symbol;Acc:HGNC:3266]	6940	9085	7271	8628	31924	8339	11169	8341	27849	8915	5661	9102	23678	83451
ENSMGAG00000005667	LOC100545950	transcription factor 12	3759	9351	11669	12067	36846	6934	10576	7756	25266	9249	8611	2930	20790	82902
ENSMGAG00000017677	ENSMGAG00000017677	novel protein coding gene	7923	7167	7982	8399	31471	7000	7914	7598	22512	7562	7559	13672	28793	82776
ENSMGAG00000003400	PTRF	caveolae associated protein 1	5977	6965	10432	13917	37291	7746	7643	7082	22471	7853	8857	5865	22575	82337
AKAP12	AKAP12	A-kinase anchoring protein 12 [Source:HGNC Symbol;Acc:HGNC:370]	3126	9414	11652	13376	37568	6610	10289	7982	24881	9404	8603	1620	19627	82076
ENSMGAG00000008411	NDUFA5	NADH:ubiquinone oxidoreductase subunit A5	6981	7077	6526	7540	28124	8918	10128	9121	28167	8670	6645	10384	25699	81990
ENSMGAG00000019246	ENSMGAG00000019246	pseudogene	4416	8714	12352	12122	37604	8319	9067	8069	25455	9095	5967	3854	18916	81975
CALM1	CALM1	calmodulin 1 [Source:HGNC Symbol;Acc:HGNC:1442]	6445	7114	6834	8258	28651	9460	9861	8844	28165	9107	6856	8835	24798	81614
ENSMGAG00000013889	NDUFA9	NADH:ubiquinone oxidoreductase subunit A9	5591	7422	7400	7646	28059	8228	10503	8584	27315	8159	6562	10915	25636	81010
HINT1	HINT1	histidine triad nucleotide binding protein 1 [Source:HGNC Symbol;Acc:HGNC:4912]	6844	6408	6632	5898	25782	9644	10492	7236	27372	7807	6087	13894	27788	80942
ENSMGAG00000009472	HMGN2	high mobility group nucleosomal binding domain 2	5664	8001	11163	11099	35927	6981	8913	5243	21137	7018	8311	8163	23492	80556
CAPRIN1	CAPRIN1	cell cycle associated protein 1 [Source:HGNC Symbol;Acc:HGNC:6743]	6561	9145	8232	10253	34191	7121	7928	10086	25135	7284	8722	5189	21195	80521
TNNI1	TNNI1	troponin I1, slow skeletal type [Source:HGNC Symbol;Acc:HGNC:11945]	4874	6775	6880	7509	26038	4234	5855	8049	18138	9654	10976	15049	35679	79855
ENSMGAG00000010808	HSP90AB1	heat shock protein 90 alpha family class B member 1	5294	7618	8046	8638	29596	5481	9204	10809	25494	9994	7202	7522	24718	79808
GOT1	GOT1	glutamic-oxaloacetic transaminase 1 [Source:HGNC Symbol;Acc:HGNC:4432]	5437	7333	7256	8834	28860	7198	8060	7153	22411	9688	5913	12760	28361	79632
ENSMGAG00000002597	RPL34	ribosomal protein L34	7780	7399	6104	5435	26718	10086	9164	7917	27167	6469	6113	13051	25633	79518
C10orf71	C10orf71	chromosome 10 open reading frame 71 [Source:HGNC Symbol;Acc:HGNC:26973]	5132	7434	6872	10253	29691	7249	10612	10132	27993	9449	7314	4943	21706	79390
ENSMGAG00000013910	TEAD4	TEA domain transcription factor 4	8149	7343	8739	7332	31563	7940	7237	7828	23005	6373	9364	8637	24374	78942
MYH9	MYH9	myosin heavy chain 9 [Source:HGNC Symbol;Acc:HGNC:7579]	3879	7758	9641	12762	34040	7960	9112	9428	26500	8165	7346	2818	18329	78869
NDUFB9	NDUFB9	NADH:ubiquinone oxidoreductase subunit B9 [Source:HGNC Symbol;Acc:HGNC:7704]	7036	8195	6744	7417	29392	5723	7487	7154	20364	7869	6017	15026	28912	78668
BVES	BVES	blood vessel epicardial substance [Source:HGNC Symbol;Acc:HGNC:1152]	9424	6696	6933	7461	30514	7651	8397	9291	25339	7621	7784	7072	22477	78330
C1QBP	C1QBP	complement C1q binding protein [Source:HGNC Symbol;Acc:HGNC:1243]	6110	7995	7091	8167	29363	6626	7909	7177	21712	8134	6689	12205	27028	78103
COX5A	COX5A	cytochrome c oxidase subunit 5A [Source:HGNC Symbol;Acc:HGNC:2267]	7026	6712	6999	8829	29566	6699	7086	6473	20258	8307	5909	13909	28125	77949
PENK	PENK	proenkephalin [Source:HGNC Symbol;Acc:HGNC:8831]	5317	7799	11839	10370	35325	5367	8822	7061	21250	5848	8915	6308	21071	77646
GHITM	GHITM	growth hormone inducible transmembrane protein [Source:HGNC Symbol;Acc:HGNC:17281]	5832	8136	7609	8373	29950	7079	9032	8574	24685	8292	6852	7743	22887	77522
ENSMGAG00000009721	ATP5G3	ATP synthase membrane subunit c locus 3	5739	6720	6608	8373	27440	6047	8070	5723	19840	8990	5408	15662	30060	77340
ENSMGAG00000019364	ENSMGAG00000019364	novel protein coding gene	5616	6359	7856	7770	27601	6739	6754	8820	22313	7984	8881	10325	27190	77104
ENSMGAG00000009184	HSPA4	heat shock protein family A (Hsp70) member 4	5207	9235	6805	8753	30000	7530	7553	6593	21676	8435	5768	10630	24833	76509
DMD	DMD	dystrophin [Source:HGNC Symbol;Acc:HGNC:2928]	3400	7446	11210	11821	33877	6233	8395	10685	25313	4941	10497	1739	17177	76367
ENSMGAG00000021081	LOC100538921	heterogeneous nuclear ribonucleoprotein A1-like [ Meleagris gallopavo (turkey) ]	6227	8577	10057	8677	33538	7357	6486	5706	19549	7855	7428	7851	23134	76221
ENSMGAG00000007813	CKMT2	creatine kinase, mitochondrial 2	7347	5657	4421	6841	24266	7683	8356	17348	33387	8471	2527	7492	18490	76143
ENSMGAG00000011305	EIF3A	eukaryotic translation initiation factor 3 subunit A	5710	7666	11119	9891	34386	6083	6366	7460	19909	7123	9091	5422	21636	75931
ENSMGAG00000014944	LOC100547252	hemoglobin subunit beta	9667	9218	4380	7347	30612	4426	12486	5891	22803	5513	6670	10052	22235	75650
IMPDH2	IMPDH2	inosine monophosphate dehydrogenase 2 [Source:HGNC Symbol;Acc:HGNC:6053]	6218	6256	7511	9780	29765	6934	5855	6187	18976	8209	5385	12765	26359	75100
TNNT2	TNNT2	troponin T2, cardiac type [Source:NCBI gene (formerly Entrezgene);Acc:100303665]	2659	6449	7197	8107	24412	2894	5113	7959	15966	9124	13174	11606	33904	74282
AZIN1	AZIN1	antizyme inhibitor 1 [Source:NCBI gene (formerly Entrezgene);Acc:100548641]	5961	7705	8012	9084	30762	7585	8515	6506	22606	5762	8666	6268	20696	74064
PPP1CB	PPP1CB	protein phosphatase 1 catalytic subunit beta [Source:HGNC Symbol;Acc:HGNC:9282]	3912	8661	7132	8046	27751	7395	8620	7865	23880	9096	7968	5294	22358	73989
ENSMGAG00000015150	ACAT1	acetyl-CoA acetyltransferase 1	6492	7531	8045	8784	30852	6508	7789	4993	19290	7423	6239	9951	23613	73755
SERINC1	SERINC1	serine incorporator 1 [Source:HGNC Symbol;Acc:HGNC:13464]	4462	8468	8426	8452	29808	8158	7862	7538	23558	6115	9911	4221	20247	73613
ENSMGAG00000014531	ATP5O	ATP synthase, H+ transporting, mitochondrial F1 complex, O subunit	6949	7046	6783	6215	26993	6319	8386	7217	21922	7509	4966	11562	24037	72952
ENSMGAG00000011337	PRDX3	peroxiredoxin 3	6365	6667	6621	6540	26193	7915	10031	7185	25131	7023	5839	8755	21617	72941
ENSMGAG00000002595	PLS3	plastin 3	3768	9204	9604	10443	33019	4648	8499	8381	21528	7825	7330	3135	18290	72837
IPO5	IPO5	importin 5 [Source:HGNC Symbol;Acc:HGNC:6402]	5718	8221	8462	7650	30051	7838	8320	6358	22516	7163	7575	5243	19981	72548
ENSMGAG00000003972	RBM5	RNA binding motif protein 5	5671	6976	9163	8908	30718	6672	6877	6238	19787	6902	8428	6048	21378	71883
FGFR4	FGFR4	fibroblast growth factor receptor 4 [Source:HGNC Symbol;Acc:HGNC:3691]	5728	7395	10360	8150	31633	5379	8458	6448	20285	7227	5173	7206	19606	71524
ENSMGAG00000021583	VDAC1	voltage dependent anion channel 1 [ Meleagris gallopavo (turkey) ]	5422	7793	7344	5334	25893	7632	9022	8562	25216	6989	6020	6837	19846	70955
CFL2	CFL2	cofilin 2 [Source:HGNC Symbol;Acc:HGNC:1875]	3454	7053	7806	8547	26860	5671	8074	7388	21133	9412	6084	7351	22847	70840
HK1	HK1	hexokinase 1 [Source:HGNC Symbol;Acc:HGNC:4922]	4740	7627	8026	9098	29491	5883	6512	8642	21037	7630	6693	5914	20237	70765
ENSMGAG00000003222	COQ9	coenzyme Q9	6537	6713	6537	6798	26585	6131	7206	6544	19881	6657	5301	12329	24287	70753
CCDC141	CCDC141	coiled-coil domain containing 141 [Source:HGNC Symbol;Acc:HGNC:26821]	4418	6181	6558	6522	23679	7807	11585	6968	26360	8547	7775	4362	20684	70723
ENSMGAG00000016121	RPS27L	ribosomal protein S27 like	5898	7133	6791	5156	24978	8760	7332	7618	23710	6829	5711	9211	21751	70439
ATIC	ATIC	5-aminoimidazole-4-carboxamide ribonucleotide formyltransferase/IMP cyclohydrolase [Source:HGNC Symbol;Acc:HGNC:794]	7449	7449	9923	6286	31107	6825	6582	6421	19828	5028	8133	6244	19405	70340
ENSMGAG00000012972	PTP4A3	protein tyrosine phosphatase 4A3	6637	6339	9357	8604	30937	6232	5745	5097	17074	6188	6622	9348	22158	70169
HSPE1	HSPE1	heat shock protein family E (Hsp10) member 1 [Source:HGNC Symbol;Acc:HGNC:5269]	4907	6687	5828	5893	23315	7933	10213	5723	23869	6423	5328	10779	22530	69714
ENSMGAG00000013091	MYBPC1	myosin binding protein C1	1958	8085	7602	16259	33904	1480	4709	7670	13859	10643	9455	1596	21694	69457
TMOD4	TMOD4	tropomodulin 4 [Source:HGNC Symbol;Acc:HGNC:11874]	6763	6602	5112	7160	25637	5058	5094	6749	16901	6145	4289	16224	26658	69196
ENSMGAG00000002887	SMARCE1	SWI/SNF related, matrix associated, actin dependent regulator of chromatin, subfamily e, member 1	5546	7049	7580	7973	28148	6205	7531	6090	19826	6636	6226	8158	21020	68994
ENSMGAG00000018096	ENSMGAG00000018096	novel protein coding gene	7338	6870	6976	4684	25868	7491	7498	7338	22327	5711	4674	9983	20368	68563
PRPF8	PRPF8	pre-mRNA processing factor 8 [Source:HGNC Symbol;Acc:HGNC:17340]	4007	6594	9862	9743	30206	4835	6209	7851	18895	7181	7387	4723	19291	68392
ENSMGAG00000017370	ENSMGAG00000017370	Uncharacterized protein	5456	6059	9203	8762	29480	5095	4929	5928	15952	6671	6863	9164	22698	68130
ENSMGAG00000012183	LIMCH1	LIM and calponin homology domains 1	4649	6308	8402	8665	28024	5290	7824	7261	20375	7324	7419	4870	19613	68012
CAPZA2	CAPZA2	capping actin protein of muscle Z-line subunit alpha 2 [Source:HGNC Symbol;Acc:HGNC:1490]	3895	6486	6014	6328	22723	8232	10287	6532	25051	6133	7146	6940	20219	67993
ENSMGAG00000016638	GBAS	nipsnap homolog 2	5846	6850	6433	7041	26170	6589	7667	7105	21361	7159	5252	7908	20319	67850
RTRAF	RTRAF	RNA transcription, translation and transport factor [Source:HGNC Symbol;Acc:HGNC:23169]	5564	6907	5740	5887	24098	7365	7578	6855	21798	6857	5577	9475	21909	67805
ADSL	ADSL	adenylosuccinate lyase [Source:HGNC Symbol;Acc:HGNC:291]	5039	6001	6359	8271	25670	6146	5661	5435	17242	7372	6664	10764	24800	67712
ENSMGAG00000000700	HNRNPM	heterogeneous nuclear ribonucleoprotein M	4400	7056	8471	7852	27779	5619	7317	6697	19633	7954	5731	6264	19949	67361
ENSMGAG00000014561	ENSMGAG00000014561	Uncharacterized protein	4256	6685	5296	5764	22001	8569	9510	6992	25071	5762	6718	7761	20241	67313
PSMC6	PSMC6	proteasome 26S subunit, ATPase 6 [Source:HGNC Symbol;Acc:HGNC:9553]	4919	6791	7096	6858	25664	5884	6909	7371	20164	7147	6551	7751	21449	67277
ENSMGAG00000010238	LOC100545074	cullin-associated NEDD8-dissociated protein 1-like	4446	6414	8342	8901	28103	5545	7536	8078	21159	7510	5708	4669	17887	67149
ENSMGAG00000008398	CTSD	cathepsin D	2906	5322	6120	15233	29581	6065	9572	7999	23636	5235	5973	2678	13886	67103
SUCLA2	SUCLA2	succinate-CoA ligase ADP-forming subunit beta [Source:HGNC Symbol;Acc:HGNC:11448]	4230	6546	6349	7202	24327	6967	7670	6604	21241	6496	6826	8133	21455	67023
HNRNPH3	HNRNPH3	heterogeneous nuclear ribonucleoprotein H3 [Source:HGNC Symbol;Acc:HGNC:5043]	4245	6384	7944	7458	26031	5408	7560	6784	19752	6290	6580	8025	20895	66678
FERMT2	FERMT2	fermitin family member 2 [Source:HGNC Symbol;Acc:HGNC:15767]	2949	6567	9480	11260	30256	5305	6605	5621	17531	8488	6221	4128	18837	66624
BZW2	BZW2	basic leucine zipper and W2 domains 2 [Source:HGNC Symbol;Acc:HGNC:18808]	4541	7071	5381	5977	22970	6252	8599	8276	23127	7140	6517	6866	20523	66620
ENSMGAG00000007242	HSPG2	heparan sulfate proteoglycan 2	5193	5883	8288	7419	26783	7073	6512	5807	19392	6594	5446	8394	20434	66609
NCAM1	NCAM1	neural cell adhesion molecule 1 [Source:HGNC Symbol;Acc:HGNC:7656]	4791	9732	7338	8069	29930	5451	6108	6524	18083	6201	6097	6145	18443	66456
ENSMGAG00000014084	CHD4	chromodomain helicase DNA binding protein 4	4200	6875	8473	8230	27778	6475	6254	7254	19983	6519	8184	3776	18479	66240
ENSMGAG00000009610	PDK4	pyruvate dehydrogenase kinase 4	2413	2927	17643	24710	47693	1816	233	587	2636	1941	12174	1740	15855	66184
ENSMGAG00000016155	SMIM11	small integral membrane protein 11	6328	5816	6522	5630	24296	8257	7704	6395	22356	5691	5937	7847	19475	66127
MEF2C	MEF2C	myocyte enhancer factor 2C [Source:HGNC Symbol;Acc:HGNC:6996]	3766	6292	8297	8144	26499	6138	10030	6357	22525	6257	6766	4014	17037	66061
ENSMGAG00000007463	HP1BP3	heterochromatin protein 1 binding protein 3	4878	6435	8629	8313	28255	5941	6414	6155	18510	6410	7014	5748	19172	65937
EIF4G1	EIF4G1	eukaryotic translation initiation factor 4 gamma 1 [Source:HGNC Symbol;Acc:HGNC:3296]	4081	6159	7508	8227	25975	5484	7345	6592	19421	8351	5255	6838	20444	65840
ENSMGAG00000014611	USP9X	ubiquitin specific peptidase 9, X-linked	3367	6776	7593	9006	26742	6025	7484	7270	20779	7205	7185	3667	18057	65578
ENSMGAG00000007748	NAP1L4	nucleosome assembly protein 1 like 4	4230	7174	6728	7837	25969	6867	8206	6734	21807	5659	6471	5637	17767	65543
GYG1	GYG1	glycogenin 1 [Source:HGNC Symbol;Acc:HGNC:4699]	4447	6615	5226	7235	23523	8772	7727	6856	23355	7342	5139	6157	18638	65516
SGCB	SGCB	sarcoglycan beta [Source:HGNC Symbol;Acc:HGNC:10806]	3540	7501	5919	6695	23655	6953	8484	9114	24551	6675	7297	3233	17205	65411
ERH	ERH	ERH mRNA splicing and mitosis factor [Source:HGNC Symbol;Acc:HGNC:3447]	4937	6322	6438	6182	23879	7302	8095	6006	21403	5969	5519	8442	19930	65212
ATP1B4	ATP1B4	ATPase Na+/K+ transporting family member beta 4 [Source:HGNC Symbol;Acc:HGNC:808]	4089	7717	7160	8103	27069	6658	6266	6455	19379	6745	5855	6039	18639	65087
ENSMGAG00000001526	NMRK2	nicotinamide riboside kinase 2	5308	5920	5444	4240	20912	8590	8089	8995	25674	4380	4962	9142	18484	65070
ENSMGAG00000009330	CCNI	cyclin I	5043	6792	6966	8723	27524	6164	6076	5917	18157	6918	6589	5809	19316	64997
ENSMGAG00000021205	ENSMGAG00000021205	novel protein coding gene	6091	5934	5194	4620	21839	6888	7305	6282	20475	5899	4524	12249	22672	64986
CILP	CILP	cartilage intermediate layer protein [Source:HGNC Symbol;Acc:HGNC:1980]	5725	6471	11106	7974	31276	4032	4771	7195	15998	3817	11084	2595	17496	64770
USP15	USP15	ubiquitin specific peptidase 15 [Source:HGNC Symbol;Acc:HGNC:12613]	3800	7184	7437	9093	27514	7800	6984	5283	20067	5869	6874	4176	16919	64500
ENSMGAG00000011875	PDCD6IP	programmed cell death 6 interacting protein	3388	6465	6537	9453	25843	4637	8430	8938	22005	7721	6105	2814	16640	64488
ENSMGAG00000015002	ESD	esterase D	6433	6367	6659	6156	25615	6991	6760	6262	20013	5447	6632	6644	18723	64351
ATP5F1D	ATP5F1D	ATP synthase F1 subunit delta [Source:HGNC Symbol;Acc:HGNC:837]	5884	5692	5873	6600	24049	5715	5085	5225	16025	6695	4281	13245	24221	64295
ENSMGAG00000005318	PSMA7	proteasome subunit alpha 7	5312	6341	5660	6937	24250	7932	7315	5658	20905	4963	5792	8330	19085	64240
ENSMGAG00000001343	UBE2D1	ubiquitin conjugating enzyme E2 D1	4423	6137	6656	7416	24632	6775	7176	5594	19545	5599	6590	7844	20033	64210
ENSMGAG00000005622	NDUFB10	NADH:ubiquinone oxidoreductase subunit B10	5631	5246	5056	6183	22116	5260	5940	6763	17963	6793	4859	12376	24028	64107
BTBD1	BTBD1	BTB domain containing 1 [Source:HGNC Symbol;Acc:HGNC:1120]	4464	6295	5293	7059	23111	7737	8107	6328	22172	6968	4494	7292	18754	64037
ENSMGAG00000015587	SIAH1	siah E3 ubiquitin protein ligase 1	4988	6677	5399	6487	23551	6084	7863	7137	21084	6364	6430	6334	19128	63763
PSMA2	PSMA2	proteasome 20S subunit alpha 2 [Source:HGNC Symbol;Acc:HGNC:9531]	4427	6217	5455	5926	22025	7491	8398	6355	22244	5422	5664	8273	19359	63628
PSMD2	PSMD2	proteasome 26S subunit, non-ATPase 2 [Source:HGNC Symbol;Acc:HGNC:9559]	3844	6139	6918	8246	25147	5115	6254	5827	17196	7193	5176	8901	21270	63613
ENSMGAG00000004536	ANXA2	annexin A2	3487	4717	6614	8235	23053	6341	7478	5782	19601	7278	6090	7588	20956	63610
ASB2	ASB2	ankyrin repeat and SOCS box containing 2 [Source:HGNC Symbol;Acc:HGNC:16012]	3355	7611	9246	11877	32089	7198	4600	6692	18490	4348	6097	2560	13005	63584
ENSMGAG00000003293	DNAJC7	DnaJ heat shock protein family (Hsp40) member C7	4601	6341	6503	6892	24337	5693	6486	6760	18939	7291	5160	7850	20301	63577
SRBD1	SRBD1	S1 RNA binding domain 1 [Source:HGNC Symbol;Acc:HGNC:25521]	4336	6729	5357	5779	22201	8664	8891	6029	23584	6196	5156	6331	17683	63468
ENSMGAG00000001967	COL18A1	collagen type XVIII alpha 1 chain	3586	5911	7850	8905	26252	7237	6643	6195	20075	7686	5866	3380	16932	63259
ENSMGAG00000010651	PSMC3	proteasome 26S subunit, ATPase 3	5024	6329	6322	6731	24406	5792	6384	6385	18561	6835	4900	8435	20170	63137
THYN1	THYN1	thymocyte nuclear protein 1 [Source:HGNC Symbol;Acc:HGNC:29560]	4984	6204	6514	6238	23940	7133	6855	6044	20032	6132	5381	7652	19165	63137
ENSMGAG00000015457	LOC100550153	polyubiquitin-B	7091	6449	6283	6361	26184	6079	6010	4832	16921	5732	5157	9089	19978	63083
PDIA4	PDIA4	protein disulfide isomerase family A member 4 [Source:HGNC Symbol;Acc:HGNC:30167]	3750	6596	6408	6700	23454	6559	8448	6225	21232	5686	5876	6815	18377	63063
ENSMGAG00000016427	ENSMGAG00000016427	Neuronal protein 3.1 (Neuronal regeneration-related protein) (Protein p311)	3775	6661	6152	5996	22584	7152	10811	6528	24491	5792	6677	3299	15768	62843
ENSMGAG00000010826	CAPN11	calpain 11	3821	6452	8032	9444	27749	4632	6369	5484	16485	7412	6343	4803	18558	62792
ENSMGAG00000010713	TAX1BP1	Tax1 binding protein 1	4218	7174	6836	6999	25227	6949	7613	6710	21272	5997	6131	4121	16249	62748
ENSMGAG00000008033	HNRNPDL	heterogeneous nuclear ribonucleoprotein D like	5687	6590	6318	7384	25979	6455	7481	6597	20533	4945	5732	5424	16101	62613
ENSMGAG00000006947	LRRC39	leucine rich repeat containing 39	4500	5008	5366	6591	21465	8042	10525	5891	24458	5574	6052	5042	16668	62591
ENSMGAG00000018354	LOC104914452	protein phosphatase 1 regulatory subunit 12B-like	3752	4669	5666	7650	21737	5720	6744	6269	18733	9526	5281	7286	22093	62563
PDHB	PDHB	pyruvate dehydrogenase E1 subunit beta [Source:HGNC Symbol;Acc:HGNC:8808]	3888	5466	5634	7322	22310	5740	7425	5828	18993	6681	5441	9125	21247	62550
LAMP1	LAMP1	lysosomal associated membrane protein 1 [Source:HGNC Symbol;Acc:HGNC:6499]	4514	5882	7387	7334	25117	6849	6171	5767	18787	5560	7339	5740	18639	62543
ENSMGAG00000002038	AARS	alanyl-tRNA synthetase 1	6204	6304	6117	7721	26346	5097	6442	5231	16770	6777	3673	8953	19403	62519
ENSMGAG00000003230	DAG1	dystroglycan 1	4587	6277	8433	7912	27209	5461	6715	6636	18812	7305	5030	4129	16464	62485
FBXL5	FBXL5	F-box and leucine rich repeat protein 5 [Source:HGNC Symbol;Acc:HGNC:13602]	5957	6273	8763	6470	27463	7862	5352	5454	18668	4334	6841	5001	16176	62307
ENSMGAG00000011675	OAT	ornithine aminotransferase	5131	7216	7894	8145	28386	5427	4778	5003	15208	6020	6492	6195	18707	62301
GSTA1.1	GSTA1.1	glutathione S-transferase alpha class A1.3 [Source:NCBI gene (formerly Entrezgene);Acc:100379160]	4913	6078	6991	6512	24494	5623	7343	6161	19127	6502	6854	5155	18511	62132
ENSMGAG00000004023	LOC100546929	growth hormone receptor	3073	7892	7004	7304	25273	4646	6667	7128	18441	7224	8018	3008	18250	61964
ENSMGAG00000013313	CCT7	T-complex protein 1 subunit eta	4745	6330	6596	7059	24730	5487	5673	5045	16205	7265	5739	7938	20942	61877
ENSMGAG00000022024	USMG5	up-regulated during skeletal muscle growth 5 homolog (mouse) [Source:NCBI gene;Acc:423873] ortholog	5304	6056	4859	5001	21220	6779	7506	6249	20534	6041	4492	9588	20121	61875
PSMC5	PSMC5	proteasome 26S subunit, ATPase 5 [Source:NCBI gene (formerly Entrezgene);Acc:100539380]	4700	5725	5622	6288	22335	5255	6091	6084	17430	6615	5216	10258	22089	61854
SREBF2	SREBF2	sterol regulatory element binding transcription factor 2 [Source:HGNC Symbol;Acc:HGNC:11290]	2352	6579	9175	6761	24867	3567	7610	5057	16234	7539	5064	7757	20360	61461
ENSMGAG00000004168	LOC104910121	tubulin beta-2 chain	2574	7395	5714	8520	24203	4092	9345	5226	18663	6708	4444	7413	18565	61431
PSMB7	PSMB7	proteasome 20S subunit beta 7 [Source:HGNC Symbol;Acc:HGNC:9544]	4998	5454	5440	6560	22452	5342	5972	5757	17071	6389	4902	10428	21719	61242
ENSMGAG00000006705	CTSL	cathepsin L	4734	6527	6429	7001	24691	8731	5072	4694	18497	4669	7831	5509	18009	61197
ENSMGAG00000004701	ENSMGAG00000004701	Uncharacterized protein	5415	5610	7264	7193	25482	5376	5910	5154	16440	5974	4396	8860	19230	61152
ENSMGAG00000004480	SPTB	spectrin beta, erythrocytic	5086	5863	7773	7328	26050	4679	5605	5914	16198	6101	6981	5658	18740	60988
SYNE2	SYNE2	spectrin repeat containing nuclear envelope protein 2 [Source:HGNC Symbol;Acc:HGNC:17084]	3110	6296	9726	11560	30692	5578	4698	4985	15261	6002	7095	1622	14719	60672
PPIB	PPIB	peptidylprolyl isomerase B [Source:HGNC Symbol;Acc:HGNC:9255]	4676	5846	6984	6745	24251	5793	6027	4982	16802	6500	4660	8457	19617	60670
EIF3J	EIF3J	eukaryotic translation initiation factor 3 subunit J [Source:HGNC Symbol;Acc:HGNC:3270]	4765	5507	5975	6789	23036	5983	6316	5874	18173	6088	5244	7939	19271	60480
ALDH1L2	ALDH1L2	aldehyde dehydrogenase 1 family member L2 [Source:HGNC Symbol;Acc:HGNC:26777]	4859	6419	7513	8078	26869	5454	5707	5293	16454	4875	6243	6015	17133	60456
NDFIP1	NDFIP1	Nedd4 family interacting protein 1 [Source:HGNC Symbol;Acc:HGNC:17592]	4711	5916	6134	6108	22869	6260	7373	5721	19354	6145	4853	7216	18214	60437
NDUFA12	NDUFA12	NADH:ubiquinone oxidoreductase subunit A12 [Source:HGNC Symbol;Acc:HGNC:23987]	6046	4439	4838	4685	20008	5563	6730	5880	18173	6353	4711	11037	22101	60282
FYCO1	FYCO1	FYVE and coiled-coil domain autophagy adaptor 1 [Source:HGNC Symbol;Acc:HGNC:14673]	3048	6909	9094	9385	28436	5496	5394	7163	18053	5665	6406	1651	13722	60211
GDI2	GDI2	GDP dissociation inhibitor 2 [Source:HGNC Symbol;Acc:HGNC:4227]	4140	5373	7020	7823	24356	5356	6371	5317	17044	6124	6103	6580	18807	60207
ENSMGAG00000018852	ATP5J2	ATP synthase, H+ transporting, mitochondrial Fo complex subunit F2 [Source:NCBI gene;Acc:416495] ortholog	5689	5373	4847	3958	19867	7331	6975	5000	19306	6964	3285	10713	20962	60135
ATP8	ATP8	ATP synthase F0 subunit 8 [Source:NCBI gene (formerly Entrezgene);Acc:5848000]	5849	5558	9314	3908	24629	9010	7375	4017	20402	7514	3875	3527	14916	59947
ENSMGAG00000009314	TOP2A	topoisomerase (DNA) II alpha	3050	5837	9350	9976	28213	5112	6218	5352	16682	6595	5323	3018	14936	59831
ENSMGAG00000013130	IMMT	inner membrane mitochondrial protein	4387	5878	5494	7007	22766	3991	5131	5979	15101	7256	4362	10129	21747	59614
ENSMGAG00000004255	KIF1B	kinesin family member 1B	2393	6539	7369	8369	24670	5051	6104	7741	18896	7695	6860	1403	15958	59524
ENSMGAG00000021643	SON	serine/arginine repetitive matrix protein 2	2497	6398	8895	8674	26464	4480	6744	6983	18207	6405	6720	1693	14818	59489
ENSMGAG00000011427	HNRNPU	heterogeneous nuclear ribonucleoprotein U	4014	5912	7601	7922	25449	5234	6240	5243	16717	5810	6677	4787	17274	59440
ENSMGAG00000021955	LOC104911731	calcium-binding mitochondrial carrier protein Aralar1-like	5358	5872	6033	4897	22160	6364	7140	6652	20156	4855	5920	6349	17124	59440
ENSMGAG00000019421	NDUFS2	NADH:ubiquinone oxidoreductase core subunit S2	4868	5218	5968	7161	23215	4331	4693	4884	13908	5984	4439	11871	22294	59417
ENSMGAG00000001949	COL15A1	Collagen type XV alpha 1 chain	2534	6305	7243	9667	25749	6791	7283	5007	19081	6447	6202	1589	14238	59068
ENSMGAG00000011326	METTL6	SH3BP5 SH3 domain binding protein 5 [ Meleagris gallopavo (turkey) ]	3820	6620	6518	6858	23816	6832	5145	5766	17743	5639	6091	5701	17431	58990
ATP1A1	ATP1A1	ATPase Na+/K+ transporting subunit alpha 1 [Source:HGNC Symbol;Acc:HGNC:799]	4188	5331	6967	8717	25203	5404	6792	6125	18321	5362	6138	3878	15378	58902
KTN1	KTN1	kinectin 1 [Source:HGNC Symbol;Acc:HGNC:6467]	4360	6127	7742	7367	25596	5543	5149	5227	15919	5148	7289	4930	17367	58882
PTGES3	PTGES3	prostaglandin E synthase 3 [Source:HGNC Symbol;Acc:HGNC:16049]	4046	5921	5803	6513	22283	5023	6323	5078	16424	5918	5320	8525	19763	58470
COPA	COPA	COPI coat complex subunit alpha [Source:HGNC Symbol;Acc:HGNC:2230]	3620	5723	8181	8554	26078	4692	5056	5497	15245	5960	6389	4772	17121	58444
ENSMGAG00000000991	ABCF2	ATP binding cassette subfamily F member 2	4559	5921	5651	6308	22439	5275	6448	7324	19047	7337	4438	5160	16935	58421
NDUFS7	NDUFS7	NADH:ubiquinone oxidoreductase core subunit S7 [Source:HGNC Symbol;Acc:HGNC:7714]	5548	5056	5781	6061	22446	4361	4959	5570	14890	5845	4497	10713	21055	58391
ENSMGAG00000020233	NEXN	Nexilin F-actin binding protein	4273	5040	5678	4774	19765	8528	7279	6501	22308	4367	5096	6855	16318	58391
SSR1	SSR1	signal sequence receptor subunit 1 [Source:HGNC Symbol;Acc:HGNC:11323]	3429	5850	6886	7419	23584	5003	7122	5291	17416	5963	5207	6127	17297	58297
ENSMGAG00000020675	ENSMGAG00000020675	novel protein coding gene	1458	5858	8158	12345	27819	3354	6432	8448	18234	5989	4701	1358	12048	58101
USP25	USP25	ubiquitin specific peptidase 25 [Source:HGNC Symbol;Acc:HGNC:12624]	3648	6516	5898	7341	23403	7884	4918	4684	17486	4645	6211	6352	17208	58097
ENSMGAG00000009000	KARS	lysyl-tRNA synthetase	4810	5653	5837	6665	22965	4802	5741	5639	16182	5935	5623	7353	18911	58058
ENSMGAG00000006440	CDH5	cadherin 5	3313	5046	5925	7955	22239	7329	7728	5253	20310	5633	6446	3247	15326	57875
ENSMGAG00000006605	CCT4	chaperonin containing TCP1 subunit 4	3950	5365	5889	5977	21181	4068	6733	6886	17687	6371	4559	7679	18609	57477
ENSMGAG00000013195	SUCLG1	succinate-CoA ligase alpha subunit	3186	5717	5597	6743	21243	6172	6577	6522	19271	5104	5074	6777	16955	57469
ENSMGAG00000006723	MYO18B	myosin XVIIIB	4643	5461	7700	6607	24411	5527	4648	5325	15500	5331	6276	5946	17553	57464
ABCE1	ABCE1	ATP binding cassette subfamily E member 1 [Source:HGNC Symbol;Acc:HGNC:69]	4572	5866	5429	5632	21499	6620	8215	5008	19843	5785	4785	5479	16049	57391
ENSMGAG00000015087	HMGB1	high mobility group box 1	3792	5620	6950	7059	23421	5184	6791	5772	17747	5631	6154	4371	16156	57324
CAP2	CAP2	cyclase associated actin cytoskeleton regulatory protein 2 [Source:HGNC Symbol;Acc:HGNC:20039]	2736	5439	6436	6955	21566	4910	5992	5410	16312	7132	5843	6289	19264	57142
PSMA6	PSMA6	proteasome 20S subunit alpha 6 [Source:HGNC Symbol;Acc:HGNC:9535]	4711	5729	5906	5699	22045	5854	5797	5369	17020	5020	5389	7611	18020	57085
ENSMGAG00000010213	DHRS7C	dehydrogenase/reductase 7C	3416	5111	4363	5749	18639	6424	7225	4156	17805	5500	4748	10270	20518	56962
ERGIC1	ERGIC1	endoplasmic reticulum-golgi intermediate compartment 1 [Source:HGNC Symbol;Acc:HGNC:29205]	3005	5225	6474	6101	20805	5867	7836	6359	20062	5242	5724	5123	16089	56956
ENSMGAG00000016859	ENSMGAG00000016859	Uncharacterized protein	4491	5077	7856	8456	25880	3577	3949	5446	12972	3913	10370	3738	18021	56873
ENSMGAG00000000771	MSN	moesin	2660	5772	6440	7864	22736	5357	9020	5635	20012	6065	5097	2920	14082	56830
ENSMGAG00000014848	ADPRHL1	ADP-ribosylhydrolase like 1	4687	5581	5676	7844	23788	5626	4847	6108	16581	6328	5303	4821	16452	56821
ENSMGAG00000003682	PSMA4	proteasome 20S subunit alpha 4	4219	5668	5264	5177	20328	6515	6911	5466	18892	5284	5205	6943	17432	56652
ENSMGAG00000013396	HDAC2	histone deacetylase 2	4374	6136	5720	5953	22183	5421	6543	4617	16581	5229	6684	5717	17630	56394
ANGPTL2	ANGPTL2	angiopoietin like 2 [Source:HGNC Symbol;Acc:HGNC:490]	3350	5933	8286	6300	23869	7706	6501	4450	18657	4471	6187	3153	13811	56337
ENSMGAG00000003180	PRPF19	pre-mRNA processing factor 19	4268	5692	6377	6613	22950	4486	5510	6132	16128	5661	4883	6669	17213	56291
HSPA2	HSPA2	heat shock protein family A (Hsp70) member 2 [Source:HGNC Symbol;Acc:HGNC:5235]	4383	5774	6566	7071	23794	4111	5448	5819	15378	7570	4622	4818	17010	56182
PPA1	PPA1	inorganic pyrophosphatase 1 [Source:HGNC Symbol;Acc:HGNC:9226]	5021	5868	5105	5330	21324	4648	6624	6333	17605	5622	3989	7617	17228	56157
PECAM1	PECAM1	platelet and endothelial cell adhesion molecule 1 [Source:HGNC Symbol;Acc:HGNC:8823]	3374	5357	5258	6620	20609	7363	8221	4800	20384	5597	5829	3699	15125	56118
NAP1L1	NAP1L1	nucleosome assembly protein 1 like 1 [Source:HGNC Symbol;Acc:HGNC:7637]	4016	5551	6164	6806	22537	5827	5872	5048	16747	6056	5898	4773	16727	56011
ENSMGAG00000012510	FNDC1	fibronectin type III domain containing 1	1902	9460	13347	6930	31639	4299	5008	3816	13123	5259	4132	1831	11222	55984
FBXO32	FBXO32	F-box protein 32 [Source:HGNC Symbol;Acc:HGNC:16731]	2416	5005	15780	15737	38938	1825	199	1039	3063	3729	8186	2011	13926	55927
ENSMGAG00000003650	PPP1R7	protein phosphatase 1 regulatory subunit 7	4899	5744	5166	5087	20896	5450	5791	5712	16953	5625	4723	7589	17937	55786
ENSMGAG00000005235	UBR4	ubiquitin protein ligase E3 component n-recognin 4	2935	6123	7091	8433	24582	4649	4860	5423	14932	7072	5643	3283	15998	55512
RANBP2	RANBP2	RAN binding protein 2 [Source:HGNC Symbol;Acc:HGNC:9848]	3167	5831	7162	7252	23412	4990	6602	6023	17615	5415	5639	3281	14335	55362
ENSMGAG00000022983	CD63	CD63 molecule	3952	5074	6348	7150	22524	5220	4898	4790	14908	5139	5575	7146	17860	55292
KPNA2	KPNA2	karyopherin subunit alpha 2 [Source:HGNC Symbol;Acc:HGNC:6395]	3693	5841	7450	7637	24621	5290	6300	5395	16985	5326	5068	3069	13463	55069
ENSMGAG00000013097	TPM3	tropomyosin 3	3002	5145	6145	7693	21985	4741	6204	4531	15476	6857	4389	6284	17530	54991
DARS1	DARS1	aspartyl-tRNA synthetase 1 [Source:HGNC Symbol;Acc:HGNC:2678]	3980	5418	5554	6574	21526	4285	5650	6534	16469	5812	5210	5956	16978	54973
COPS4	COPS4	COP9 signalosome subunit 4 [Source:HGNC Symbol;Acc:HGNC:16702]	4153	5635	5018	5389	20195	5444	6497	6748	18689	5908	4455	5546	15909	54793
PHYHD1	PHYHD1	phytanoyl-CoA dioxygenase domain containing 1 [Source:HGNC Symbol;Acc:HGNC:23396]	3178	3115	6790	5367	18450	5997	5719	6274	17990	5609	5532	7164	18305	54745
ENSMGAG00000013478	SESN1	sestrin 1	1940	3983	13568	7462	26953	2294	1758	1966	6018	5353	10494	5665	21512	54483
ENSMGAG00000020624	ENSMGAG00000020624	novel protein coding gene	3058	5978	8578	7711	25325	4863	6280	4498	15641	5653	4655	3108	13416	54382
ENSMGAG00000005419	CAPZB	capping actin protein of muscle Z-line beta subunit	4411	5148	5255	5276	20090	4776	5907	5397	16080	5090	4620	8491	18201	54371
ENSMGAG00000012995	ADD1	adducin 1	3164	5704	7165	7135	23168	4746	6357	5275	16378	5425	5661	3669	14755	54301
ETFDH	ETFDH	electron transfer flavoprotein dehydrogenase [Source:HGNC Symbol;Acc:HGNC:3483]	3791	6218	5752	6579	22340	4810	5854	5181	15845	5249	6123	4683	16055	54240
SEC23A	SEC23A	SEC23 homolog A, COPII coat complex component [Source:HGNC Symbol;Acc:HGNC:10701]	3555	5745	6036	7390	22726	5075	7563	5590	18228	5789	4949	2498	13236	54190
ENSMGAG00000017246	CRIP1	cysteine rich protein 1	3844	4038	3037	5937	16856	8006	8085	5282	21373	4729	4186	6862	15777	54006
BTF3	BTF3	basic transcription factor 3 [Source:HGNC Symbol;Acc:HGNC:1125]	3529	4848	5246	6434	20057	5607	6367	4126	16100	4349	5704	7734	17787	53944
ENSMGAG00000016620	IDH3B	Isocitrate dehydrogenase (NAD(+)) 3 non-catalytic subunit beta	4678	5278	5661	5895	21512	3804	5311	5631	14746	5190	4473	8006	17669	53927
CCT3	CCT3	chaperonin containing TCP1 subunit 3 [Source:HGNC Symbol;Acc:HGNC:1616]	4039	5017	6287	6184	21527	4075	4589	4949	13613	6574	3690	8497	18761	53901
ENSMGAG00000005380	RGS2	Regulator of G-protein signaling 2	2350	3884	8719	6831	21784	2186	3891	2149	8226	8298	5138	10420	23856	53866
SETD3	SETD3	SET domain containing 3, actin histidine methyltransferase [Source:HGNC Symbol;Acc:HGNC:20493]	3325	5094	5010	5012	18441	5732	9281	7082	22095	4441	5391	3450	13282	53818
CLU	CLU	clusterin [Source:HGNC Symbol;Acc:HGNC:2095]	4979	5059	6380	7415	23833	5618	5029	5259	15906	3745	4700	5549	13994	53733
EIF2S1	EIF2S1	eukaryotic translation initiation factor 2 subunit alpha [Source:HGNC Symbol;Acc:HGNC:3265]	4478	5268	4902	5038	19686	5663	6771	4864	17298	4936	3771	7840	16547	53531
DLD	DLD	dihydrolipoamide dehydrogenase [Source:HGNC Symbol;Acc:HGNC:2898]	3594	5415	5301	5704	20014	4779	5818	6411	17008	6258	4656	5590	16504	53526
ENSMGAG00000016477	EIF1	Eukaryotic translation initiation factor 1	4279	5427	4806	6969	21481	4752	5365	3538	13655	6215	3528	8642	18385	53521
LAPTM4A	LAPTM4A	lysosomal protein transmembrane 4 alpha [Source:HGNC Symbol;Acc:HGNC:6924]	4162	5105	5469	4792	19528	6452	7508	4362	18322	4992	4840	5734	15566	53416
ENSMGAG00000001848	AIFM1	apoptosis inducing factor, mitochondria associated 1	4329	5166	5714	5967	21176	3996	5058	5393	14447	5681	4752	7320	17753	53376
ENSMGAG00000006697	YME1L1	YME1 like 1 ATPase	2706	5290	5663	6405	20064	4913	7182	4945	17040	5384	5316	5328	16028	53132
ENSMGAG00000008103	ENSMGAG00000008103	Uncharacterized protein	4323	4703	6969	6138	22133	4779	4501	4047	13327	4991	3434	9138	17563	53023
ANKRD1	ANKRD1	ankyrin repeat domain 1 [Source:HGNC Symbol;Acc:HGNC:15819]	5992	9503	5736	3109	24340	6238	5453	5832	17523	3534	1131	6306	10971	52834
WDR1	WDR1	WD repeat domain 1 [Source:HGNC Symbol;Acc:HGNC:12754]	3222	5330	5270	5584	19406	7173	7794	5594	20561	4752	3643	4438	12833	52800
ENSMGAG00000003162	GARS	glycyl-tRNA synthetase 1	3988	5320	5830	6755	21893	3820	6415	4555	14790	6637	3520	5953	16110	52793
ENSMGAG00000007882	MYOT	myotilin	3008	5077	3472	5066	16623	2720	7278	6792	16790	10897	3750	4597	19244	52657
ENSMGAG00000008644	ELMO2	engulfment and cell motility 2	4251	4562	5422	5898	20133	4282	5877	5103	15262	5798	4515	6836	17149	52544
P4HB	P4HB	prolyl 4-hydroxylase subunit beta [Source:HGNC Symbol;Acc:HGNC:8548]	3038	5664	6115	6413	21230	4907	7000	5624	17531	5499	4410	3788	13697	52458
ENSMGAG00000001480	CS	citrate synthase	3943	4593	5377	6388	20301	3792	4806	4618	13216	6251	3616	8954	18821	52338
ENSMGAG00000001597	SF3B3	splicing factor 3b subunit 3	3253	5220	6784	6590	21847	4534	5920	5940	16394	5594	4555	3827	13976	52217
MRPS11	MRPS11	mitochondrial ribosomal protein S11 [Source:HGNC Symbol;Acc:HGNC:14050]	4972	5754	4195	4874	19795	4616	5450	5405	15471	4966	4146	7750	16862	52128
LRRC17	LRRC17	leucine rich repeat containing 17 [Source:HGNC Symbol;Acc:HGNC:16895]	4062	5662	5842	4136	19702	5933	6855	4957	17745	4388	6678	3536	14602	52049
ENSMGAG00000011914	ALDH18A1	aldehyde dehydrogenase 18 family member A1	3311	7152	5595	6864	22922	3277	8114	4289	15680	8808	2480	2133	13421	52023
ENSMGAG00000006836	HMGB2	high mobility group box 2	3386	4924	7557	6825	22692	4246	6224	3805	14275	4437	5328	5251	15016	51983
ENSMGAG00000014669	PDHA1	pyruvate dehydrogenase E1 subunit alpha 1	3747	5167	6043	6193	21150	4063	4874	4806	13743	5531	5189	6369	17089	51982
TARS1	TARS1	threonyl-tRNA synthetase 1 [Source:HGNC Symbol;Acc:HGNC:11572]	4179	5604	5203	5017	20003	4345	8524	4796	17665	5829	4326	4112	14267	51935
ENSMGAG00000021039	ENSMGAG00000021039	novel protein coding gene	935	5200	7003	10289	23427	3341	5396	8269	17006	5515	5534	393	11442	51875
OGN	OGN	osteoglycin [Source:HGNC Symbol;Acc:HGNC:8126]	3431	6276	7678	5864	23249	5818	7137	3168	16123	4845	6462	897	12204	51576
ENSMGAG00000001923	LOC100546378	AN1-type zinc finger protein 5-like	4296	4748	5548	5509	20101	4284	4678	4514	13476	5213	4174	8604	17991	51568
ENSMGAG00000009905	KNOP1	lysine rich nucleolar protein 1	4417	4935	4779	4978	19109	5789	6892	5153	17834	4940	3855	5782	14577	51520
PARK7	PARK7	Parkinsonism associated deglycase [Source:HGNC Symbol;Acc:HGNC:16369]	4724	4932	4614	4218	18488	5824	5896	6024	17744	4761	4345	6155	15261	51493
PMPCB	PMPCB	peptidase, mitochondrial processing subunit beta [Source:HGNC Symbol;Acc:HGNC:9119]	4720	5254	5246	5670	20890	4469	4960	4504	13933	5399	4732	6532	16663	51486
ENSMGAG00000006912	FH	fumarate hydratase	3898	5057	4712	6142	19809	4297	5670	4524	14491	5735	4726	6682	17143	51443
ENSMGAG00000014937	LOC100547098	ES1 protein homolog, mitochondrial-like	3876	4834	4454	4615	17779	6273	5372	5010	16655	4775	3815	8379	16969	51403
ENSMGAG00000008747	PSMD7	proteasome 26S subunit, non-ATPase 7	3806	4984	4698	5485	18973	4827	5625	4608	15060	4793	4778	7681	17252	51285
BZW1	BZW1	basic leucine zipper and W2 domains 1 [Source:HGNC Symbol;Acc:HGNC:18380]	3644	5210	5038	6115	20007	4754	6375	6008	17137	5511	4601	4019	14131	51275
UBE2D3	UBE2D3	ubiquitin conjugating enzyme E2 D3 [Source:HGNC Symbol;Acc:HGNC:12476]	3267	4194	5543	6429	19433	6839	5887	3925	16651	3464	6039	5653	15156	51240
ENSMGAG00000005393	TIMM17A	translocase of inner mitochondrial membrane 17 homolog A (yeast)	4548	4977	4664	4870	19059	5518	6060	4079	15657	5323	3548	7633	16504	51220
ENSMGAG00000002893	RPN2	ribophorin II	3290	5167	6051	6692	21200	4623	5915	5338	15876	5206	4321	4544	14071	51147
ENSMGAG00000007396	CNN3	calponin 3	3478	5237	6089	6308	21112	5238	6377	4516	16131	4824	5705	3358	13887	51130
ENSMGAG00000014756	LOC100549042	regucalcin-like	4119	4361	6743	3630	18853	2838	5566	8656	17060	6329	4472	4361	15162	51075
MYPN	MYPN	myopalladin [Source:HGNC Symbol;Acc:HGNC:23246]	1989	5900	5675	7791	21355	3831	5876	6310	16017	6665	5175	1782	13622	50994
ENSMGAG00000021104	ENSMGAG00000021104	novel protein coding gene	1266	4983	6843	9020	22112	3563	4950	8391	16904	5724	5579	565	11868	50884
ENSMGAG00000005795	HADH	hydroxyacyl-CoA dehydrogenase	4351	5157	5002	5045	19555	4607	4820	5056	14483	4641	4693	7358	16692	50730
ENSMGAG00000012782	ENSMGAG00000012782	Uncharacterized protein	936	5119	6815	9792	22662	3237	4802	7101	15140	6350	6116	434	12900	50702
NDUFB3	NDUFB3	NADH:ubiquinone oxidoreductase subunit B3 [Source:HGNC Symbol;Acc:HGNC:7698]	4890	4789	4693	4665	19037	4514	4892	4966	14372	4978	4211	8091	17280	50689
HADHA	HADHA	hydroxyacyl-CoA dehydrogenase trifunctional multienzyme complex subunit alpha [Source:HGNC Symbol;Acc:HGNC:4801]	3769	4432	5590	7023	20814	3582	3997	4456	12035	5751	4611	7424	17786	50635
LMO7	LMO7	LIM domain 7 [Source:HGNC Symbol;Acc:HGNC:6646]	2817	4916	6129	8035	21897	3423	5806	5650	14879	5955	5565	2178	13698	50474
H2AZ1	H2AZ1	H2A.Z variant histone 1 [Source:HGNC Symbol;Acc:HGNC:4741]	3774	4901	5801	4948	19424	4657	5601	4700	14958	4976	4707	6303	15986	50368
RAB1A	RAB1A	RAB1A, member RAS oncogene family [Source:HGNC Symbol;Acc:HGNC:9758]	3088	5031	5118	6002	19239	5281	6808	4184	16273	4689	5151	4925	14765	50277
XPOT	XPOT	exportin for tRNA [Source:HGNC Symbol;Acc:HGNC:12826]	3172	6105	5575	5359	20211	5719	6659	4532	16910	4952	4431	3745	13128	50249
ENSMGAG00000012848	CRY1	cryptochrome circadian clock 1	3598	5233	6063	5771	20665	5783	5809	5155	16747	4789	4446	3491	12726	50138
ENSMGAG00000003774	ARCN1	archain 1	2951	5118	5668	6428	20165	4236	6061	5436	15733	5222	4671	4332	14225	50123
ENSMGAG00000001550	TCEA3	transcription elongation factor A3	6642	4540	5985	5549	22716	5217	3624	3924	12765	2660	7331	4634	14625	50106
ENSMGAG00000007250	CANX	calnexin	2387	5800	6644	6482	21313	4700	6330	5273	16303	5251	4498	2710	12459	50075
ENSMGAG00000014188	CLCN1	chloride channel protein 1	2509	5527	5224	7474	20734	5490	5195	5313	15998	6423	4226	2641	13290	50022
ENSMGAG00000005283	VPS35	VPS35, retromer complex component	3032	5224	6190	6292	20738	4777	6130	4736	15643	5302	4945	3344	13591	49972
ENSMGAG00000005963	G3BP1	G3BP stress granule assembly factor 1	2893	4926	4959	5618	18396	3875	6252	7012	17139	5840	4210	4342	14392	49927
ENSMGAG00000002354	NCOA4	nuclear receptor coactivator 4	3142	5124	4879	7147	20292	4605	6015	5489	16109	4832	5110	3579	13521	49922
ARL6IP5	ARL6IP5	ADP ribosylation factor like GTPase 6 interacting protein 5 [Source:HGNC Symbol;Acc:HGNC:16937]	3287	4722	4798	5443	18250	4859	5653	6454	16966	5839	4705	4107	14651	49867
ENSMGAG00000015222	CTSC	cathepsin C	6695	6029	8169	4219	25112	4446	3865	4147	12458	3481	4905	3805	12191	49761
ENSMGAG00000022433	ENSMGAG00000022433	novel protein coding gene	2957	5282	4734	4662	17635	4680	6243	4524	15447	4630	4628	7407	16665	49747
ENSMGAG00000015124	SAP18	Sin3A associated protein 18	4180	5064	4881	5168	19293	4061	5192	5064	14317	4256	4947	6928	16131	49741
ENSMGAG00000005408	PABPC4	poly (A) binding protein cytoplasmic 4	4392	5079	5244	7236	21951	4929	4205	3784	12918	4561	5593	4633	14787	49656
ADAMTS20	ADAMTS20	ADAM metallopeptidase with thrombospondin type 1 motif 20 [Source:HGNC Symbol;Acc:HGNC:17178]	1651	4208	3997	6598	16454	3997	8978	7377	20352	7342	4093	1395	12830	49636
ENSMGAG00000000888	SRSF6	serine and arginine rich splicing factor 6	3568	5252	6117	6415	21352	4682	6034	4255	14971	5120	5009	3104	13233	49556
UGP2	UGP2	UDP-glucose pyrophosphorylase 2 [Source:HGNC Symbol;Acc:HGNC:12527]	3868	4931	6206	6230	21235	4260	5006	5804	15070	4374	4934	3901	13209	49514
PSMC1	PSMC1	proteasome 26S subunit, ATPase 1 [Source:HGNC Symbol;Acc:HGNC:9547]	3679	4848	5006	5537	19070	4479	5133	4959	14571	5066	4189	6608	15863	49504
TMEM38A	TMEM38A	transmembrane protein 38A [Source:HGNC Symbol;Acc:HGNC:28462]	2213	4843	4561	5402	17019	5204	5826	6597	17627	5209	5796	3802	14807	49453
CDKN1B	CDKN1B	cyclin dependent kinase inhibitor 1B [Source:HGNC Symbol;Acc:HGNC:1785]	3627	5439	6309	7862	23237	4101	3536	4008	11645	4414	6058	4064	14536	49418
FGFR1	FGFR1	fibroblast growth factor receptor 1 [Source:HGNC Symbol;Acc:HGNC:3688]	3571	5661	7480	6637	23349	3952	4811	4432	13195	5215	4542	3095	12852	49396
ACTA2	ACTA2	actin alpha 2, smooth muscle [Source:HGNC Symbol;Acc:HGNC:130]	2639	3209	3297	7869	17014	6197	7810	5386	19393	4915	4034	4015	12964	49371
PALLD	PALLD	palladin, cytoskeletal associated protein [Source:HGNC Symbol;Acc:HGNC:17068]	1702	4264	4789	6614	17369	3482	6279	6542	16303	7013	5096	3541	15650	49322
ENSMGAG00000008007	SPG7	SPG7, paraplegin matrix AAA peptidase subunit	3589	4771	6286	6162	20808	4271	4469	4454	13194	4589	4911	5779	15279	49281
NKRF	NKRF	NFKB repressing factor [Source:HGNC Symbol;Acc:HGNC:19374]	3416	4483	5078	5433	18410	4641	6578	5056	16275	5097	4112	5211	14420	49105
CCAR1	CCAR1	cell division cycle and apoptosis regulator 1 [Source:HGNC Symbol;Acc:HGNC:24236]	3784	4670	5474	5604	19532	4339	6149	4904	15392	4747	4501	4852	14100	49024
HMGN3	HMGN3	high mobility group nucleosomal binding domain 3 [Source:HGNC Symbol;Acc:HGNC:12312]	3545	4525	4607	4546	17223	5706	6010	3494	15210	3894	5696	6865	16455	48888
ENSMGAG00000009176	PEBP1	phosphatidylethanolamine binding protein 1	3661	4659	4376	4447	17143	4091	4862	5766	14719	5906	4071	7008	16985	48847
HNRNPK	HNRNPK	heterogeneous nuclear ribonucleoprotein K [Source:HGNC Symbol;Acc:HGNC:5044]	3068	5220	5565	5724	19577	4248	5506	5298	15052	5174	5479	3542	14195	48824
ENSMGAG00000010691	GLO1	glyoxalase I	3691	4881	4548	4296	17416	7269	6892	4966	19127	3301	5073	3883	12257	48800
MRPL37	MRPL37	mitochondrial ribosomal protein L37 [Source:HGNC Symbol;Acc:HGNC:14034]	5176	4595	4762	4850	19383	4468	4833	4977	14278	4560	4191	6134	14885	48546
YWHAZ	YWHAZ	tyrosine 3-monooxygenase/tryptophan 5-monooxygenase activation protein zeta [Source:HGNC Symbol;Acc:HGNC:12855]	2841	4499	4996	5750	18086	4825	7035	4235	16095	5134	4581	4601	14316	48497
ADD3	ADD3	adducin 3 [Source:HGNC Symbol;Acc:HGNC:245]	2795	5199	5845	6236	20075	4249	6520	5037	15806	5506	5108	1887	12501	48382
ENSMGAG00000014014	PDIA6	protein disulfide isomerase family A member 6	3059	5592	5918	5032	19601	4606	5790	5094	15490	4985	4033	4248	13266	48357
NOP58	NOP58	NOP58 ribonucleoprotein [Source:HGNC Symbol;Acc:HGNC:29926]	4457	3908	5052	5365	18782	4161	5914	5099	15174	4236	3667	6427	14330	48286
ENSMGAG00000006243	LOC100544443	importin-7	2739	5410	5813	7174	21136	4787	5903	4408	15098	4709	5071	2191	11971	48205
TOP2B	TOP2B	DNA topoisomerase II beta [Source:HGNC Symbol;Acc:HGNC:11990]	2809	4799	5890	6077	19575	4420	5877	4272	14569	4896	5207	3852	13955	48099
QARS1	QARS1	glutaminyl-tRNA synthetase 1 [Source:HGNC Symbol;Acc:HGNC:9751]	5278	4886	4775	6174	21113	4419	4392	3548	12359	5248	2848	6460	14556	48028
ENSMGAG00000012483	UBXN4	UBX domain protein 4	3557	5140	5144	5693	19534	4581	4999	4547	14127	4027	5307	4931	14265	47926
GTPBP4	GTPBP4	GTP binding protein 4 [Source:HGNC Symbol;Acc:HGNC:21535]	5686	4644	6022	4886	21238	3356	4108	4850	12314	3608	5152	5549	14309	47861
ENSMGAG00000009155	NDUFV2	NADH:ubiquinone oxidoreductase core subunit V2	4192	4031	5099	5086	18408	4202	4303	4190	12695	4521	4088	8121	16730	47833
RAP1A	RAP1A	RAP1A, member of RAS onco family [Source:NCBI gene (formerly Entrezgene);Acc:100151696]	3493	5008	4476	5222	18199	5766	6772	3904	16442	4445	4557	4139	13141	47782
ENSMGAG00000020280	SYPL2	synaptophysin like 2 [Source:NCBI gene;Acc:100858920] ortholog	4503	3845	3702	4526	16576	3934	4693	3930	12557	5681	3095	9852	18628	47761
PDCL3	PDCL3	phosducin like 3 [Source:HGNC Symbol;Acc:HGNC:28860]	3604	4590	4897	4180	17271	5058	5629	5369	16056	3866	3422	7144	14432	47759
DAP3	DAP3	death associated protein 3 [Source:HGNC Symbol;Acc:HGNC:2673]	4503	4851	4158	4766	18278	4164	4593	3910	12667	4923	4074	7738	16735	47680
ENSMGAG00000004537	PTP4A2	protein tyrosine phosphatase 4A2	4145	4829	4697	5062	18733	4281	4811	4516	13608	5189	3474	6615	15278	47619
NDUFA8	NDUFA8	NADH:ubiquinone oxidoreductase subunit A8 [Source:HGNC Symbol;Acc:HGNC:7692]	4448	4375	3890	3775	16488	4572	4851	5386	14809	4713	3562	7961	16236	47533
SEC61G	SEC61G	SEC61 translocon subunit gamma [Source:HGNC Symbol;Acc:HGNC:18277]	4008	4278	3550	3439	15275	5442	6045	4590	16077	4606	3110	8307	16023	47375
DLST	DLST	dihydrolipoamide S-succinyltransferase [Source:HGNC Symbol;Acc:HGNC:2911]	3320	4590	5273	6556	19739	3906	4371	4353	12630	4877	4392	5414	14683	47052
PSMB1	PSMB1	proteasome 20S subunit beta 1 [Source:HGNC Symbol;Acc:HGNC:9537]	3723	4825	4628	5183	18359	5743	4984	4140	14867	4017	3846	5880	13743	46969
ATP6V1D	ATP6V1D	ATPase H+ transporting V1 subunit D [Source:HGNC Symbol;Acc:HGNC:13527]	3869	4600	4462	4318	17249	5054	5583	4906	15543	4269	4194	5528	13991	46783
ENSMGAG00000021980	ARGLU1	arginine and glutamate rich 1 [Source:NCBI gene;Acc:418765] ortholog	3321	4205	4950	5171	17647	5641	5839	3458	14938	3402	5718	5059	14179	46764
MACO1	MACO1	macoilin 1 [Source:HGNC Symbol;Acc:HGNC:25572]	2742	4411	3796	4703	15652	7249	5620	5164	18033	3871	3686	5373	12930	46615
ENSMGAG00000008709	ENSMGAG00000008709	Uncharacterized protein	2580	3723	4422	5331	16056	3048	5354	5497	13899	7445	4136	5032	16613	46568
FBLN2	FBLN2	fibulin 2 [Source:HGNC Symbol;Acc:HGNC:3601]	3122	4300	5362	7169	19953	6014	4670	3605	14289	4087	5332	2819	12238	46480
MTX2	MTX2	metaxin 2 [Source:HGNC Symbol;Acc:HGNC:7506]	3720	4534	4507	4068	16829	5086	5364	4348	14798	4527	3950	6366	14843	46470
THOP1	THOP1	thimet oligopeptidase 1 [Source:HGNC Symbol;Acc:HGNC:11793]	3466	4150	4807	5570	17993	3766	4906	5133	13805	6071	3416	5038	14525	46323
ENSMGAG00000001694	FHOD1	formin homology 2 domain containing 1	3411	3511	4953	6552	18427	4332	3684	3824	11840	4766	4631	6644	16041	46308
ABCC5	ABCC5	ATP binding cassette subfamily C member 5 [Source:HGNC Symbol;Acc:HGNC:56]	2497	5058	7442	10540	25537	3377	2265	2639	8281	2746	8382	1284	12412	46230
ENSMGAG00000022832	NDUFB6	NADH:ubiquinone oxidoreductase subunit B6 [Source:NCBI gene;Acc:416391] ortholog	3969	3915	4300	5026	17210	3647	4492	4495	12634	4627	3281	8443	16351	46195
ALDOC	ALDOC	aldolase, fructose-bisphosphate C [Source:HGNC Symbol;Acc:HGNC:418]	2983	5116	4608	6065	18772	3095	4647	4304	12046	6399	2917	6044	15360	46178
MTDH	MTDH	metadherin [Source:HGNC Symbol;Acc:HGNC:29608]	2501	4409	5692	5536	18138	5067	5438	4364	14869	4088	5684	3388	13160	46167
ENSMGAG00000015094	POMP	proteasome maturation protein	2878	4243	3735	4330	15186	5919	6824	3853	16596	3670	4036	6553	14259	46041
ENSMGAG00000010357	MYO18A	myosin XVIIIA	3062	4971	6084	5444	19561	3666	4033	4401	12100	5121	4662	4539	14322	45983
ENSMGAG00000009918	ITGA6	integrin subunit alpha 6	1982	4964	7072	6863	20881	3735	5917	4616	14268	4651	4510	1672	10833	45982
ANXA5	ANXA5	annexin A5 [Source:HGNC Symbol;Acc:HGNC:543]	2615	4308	5405	4806	17134	4653	5851	4275	14779	4400	5091	4552	14043	45956
ENSMGAG00000014340	CCDC80	coiled-coil domain containing 80	2343	4390	5639	5605	17977	5201	5987	4194	15382	4674	4846	3015	12535	45894
SDHB	SDHB	succinate dehydrogenase complex iron sulfur subunit B [Source:HGNC Symbol;Acc:HGNC:10681]	3615	4457	4183	4866	17121	3663	4558	4598	12819	4991	3736	7180	15907	45847
ENSMGAG00000017826	ENSMGAG00000017826	novel protein coding gene	3168	4415	3612	4534	15729	3539	4080	3736	11355	5350	3139	10233	18722	45806
ENSMGAG00000009361	JPT1	Jupiter microtubule associated homolog 1	3342	4461	5660	5238	18701	4355	5168	4386	13909	4210	4302	4657	13169	45779
ENSMGAG00000005602	LOC100544899	EH domain-containing protein 3	2551	4561	5497	5853	18462	3869	5275	4873	14017	5293	4046	3731	13070	45549
ENSMGAG00000003622	NNT	nicotinamide nucleotide transhydrogenase	2140	5123	5879	6742	19884	3505	5000	5204	13709	5525	4381	2044	11950	45543
HADHB	HADHB	hydroxyacyl-CoA dehydrogenase trifunctional multienzyme complex subunit beta [Source:HGNC Symbol;Acc:HGNC:4803]	3789	4120	4801	6166	18876	3318	3482	4581	11381	4138	4146	6972	15256	45513
FAM120A	FAM120A	family with sequence similarity 120A [Source:HGNC Symbol;Acc:HGNC:13247]	2158	4815	6194	6628	19795	4014	5332	4407	13753	5216	4889	1815	11920	45468
NAA15	NAA15	N-alpha-acetyltransferase 15, NatA auxiliary subunit [Source:HGNC Symbol;Acc:HGNC:30782]	2755	4881	4975	5527	18138	4435	5761	4915	15111	5430	3631	3156	12217	45466
SESTD1	SESTD1	SEC14 and spectrin domain containing 1 [Source:HGNC Symbol;Acc:HGNC:18379]	2681	4682	4760	6062	18185	4647	4928	4463	14038	5533	4720	2966	13219	45442
ENSMGAG00000010053	LOC100539663	calcium-binding mitochondrial carrier protein Aralar1-like	3154	4586	5109	4282	17131	4872	6863	4911	16646	3615	4765	3269	11649	45426
ENSMGAG00000013797	LOC100548480	filamin-A-interacting protein 1	1929	4383	4848	6248	17408	4837	4911	4781	14529	6166	5394	1920	13480	45417
SEPTIN7	SEPTIN7	septin 7 [Source:HGNC Symbol;Acc:HGNC:1717]	2862	4565	4545	5901	17873	4332	5840	4637	14809	5407	4134	3131	12672	45354
EIF3D	EIF3D	eukaryotic translation initiation factor 3 subunit D [Source:HGNC Symbol;Acc:HGNC:3278]	4446	4156	4845	5216	18663	3479	4146	4395	12020	3849	4671	6115	14635	45318
TMPO	TMPO	thymopoietin [Source:HGNC Symbol;Acc:HGNC:11875]	3181	5195	5401	4897	18674	4184	5720	5157	15061	4012	4858	2614	11484	45219
BSG	BSG	basigin (Ok blood group) [Source:HGNC Symbol;Acc:HGNC:1116]	3352	4367	4712	5549	17980	4557	4299	3899	12755	4311	4609	5531	14451	45186
NT5DC2	NT5DC2	5'-nucleotidase domain containing 2 [Source:HGNC Symbol;Acc:HGNC:25717]	3896	4270	6201	5525	19892	3860	3989	3450	11299	4148	3625	6222	13995	45186
ENSMGAG00000008000	LOC104913168	SRSF protein kinase 3-like	4962	2424	2898	2665	12949	5225	5695	6616	17536	3351	3688	7592	14631	45116
ENSMGAG00000014421	PES1	Pescadillo ribosomal biogenesis factor 1	4585	4043	5287	5284	19199	3276	4567	4374	12217	4244	4115	5280	13639	45055
ASPH	ASPH	aspartate beta-hydroxylase [Source:HGNC Symbol;Acc:HGNC:757]	2578	5519	4062	4964	17123	4740	5853	5679	16272	5417	3375	2764	11556	44951
ENSMGAG00000002294	GPX1	glutathione peroxidase 1	4307	4368	4895	4215	17785	4058	4285	3163	11506	3810	3008	8815	15633	44924
ENSMGAG00000002086	ENSMGAG00000002086	lncRNA	3720	4529	4233	5470	17952	7049	2354	2517	11920	3585	6239	5206	15030	44902
ENSMGAG00000015274	ILK	integrin linked kinase	3213	4085	4132	5893	17323	4410	4571	3982	12963	4935	4108	5530	14573	44859
TRMT1L	TRMT1L	tRNA methyltransferase 1 like [Source:HGNC Symbol;Acc:HGNC:16782]	3416	4117	4683	4385	16601	4651	6214	4651	15516	4137	4155	4446	12738	44855
ENSMGAG00000020901	ENSMGAG00000020901	novel protein coding gene	5083	4308	3589	3111	16091	3519	4832	4577	12928	3052	2621	10073	15746	44765
ENSMGAG00000002473	KCTD20	potassium channel tetramerization domain containing 20	3638	3392	6279	9561	22870	4487	2702	2901	10090	3029	5232	3521	11782	44742
GNL3	GNL3	G protein nucleolar 3 [Source:HGNC Symbol;Acc:HGNC:29931]	4288	4046	4430	4835	17599	4085	5855	4538	14478	4729	3633	4271	12633	44710
ENSMGAG00000004247	LOC100539565	talin-2	2272	4791	6789	8106	21958	3381	4620	3991	11992	4522	5127	1059	10708	44658
OLFML2A	OLFML2A	olfactomedin like 2A [Source:HGNC Symbol;Acc:HGNC:27270]	3273	4168	4614	5840	17895	4866	4633	3727	13226	4168	4378	4989	13535	44656
ENSMGAG00000000798	CLTCL1	clathrin heavy chain 1	2463	4531	5126	5693	17813	4002	5016	5215	14233	4565	5314	2689	12568	44614
ENSMGAG00000014882	TPP2	tripeptidyl peptidase 2	4071	5015	3616	3850	16552	6548	4831	3406	14785	3134	5843	4283	13260	44597
ENSMGAG00000013289	ENSMGAG00000013289	Triadin	2063	4436	4245	5933	16677	6924	5513	5317	17754	3794	4176	2061	10031	44462
ENSMGAG00000013926	FKBP4	FKBP prolyl isomerase 4	2761	5580	4401	3849	16591	4394	5246	4616	14256	4858	3807	4892	13557	44404
ENSMGAG00000003986	PSMB2	proteasome subunit beta 2	3358	4455	4478	4483	16774	4674	5015	4502	14191	3624	3304	6458	13386	44351
CCDC47	CCDC47	coiled-coil domain containing 47 [Source:HGNC Symbol;Acc:HGNC:24856]	2436	3771	4303	5077	15587	6319	6943	4371	17633	4218	3601	3295	11114	44334
ENSMGAG00000008815	TEKT1	tektin 1	3311	4971	3853	4367	16502	5786	5472	4298	15556	4826	2788	4652	12266	44324
NDUFS3	NDUFS3	NADH:ubiquinone oxidoreductase core subunit S3 [Source:HGNC Symbol;Acc:HGNC:7710]	4056	4021	3908	5176	17161	3489	3977	3925	11391	4042	3696	7978	15716	44268
ENSMGAG00000013389	TXLNB	taxilin beta	1853	4644	5227	5757	17481	5608	5179	4828	15615	4589	3940	2472	11001	44097
ENSMGAG00000022784	ENSMGAG00000022784	pseudogene	2173	4663	6853	7089	20778	3821	4629	4248	12698	5584	3529	1505	10618	44094
ENSMGAG00000018506	ENSMGAG00000018506	microtubule associated protein 4 [Source:NCBI gene;Acc:396097] ortholog	2318	4641	6777	6157	19893	3784	4013	4629	12426	4797	4746	2104	11647	43966
ENSMGAG00000011760	LOC100540839	NEDD4-like E3 ubiquitin-protein ligase WWP1	3351	4459	5149	5027	17986	5840	4954	3970	14764	2649	5717	2786	11152	43902
BTG1	BTG1	BTG anti-proliferation factor 1 [Source:HGNC Symbol;Acc:HGNC:1130]	2846	4764	6608	6845	21063	2843	2477	2928	8248	3827	7760	2906	14493	43804
ENSMGAG00000012006	LOC100550170	putative RNA-binding protein Luc7-like 2	2982	4313	4641	4585	16521	4800	5749	4607	15156	3821	3899	4281	12001	43678
NOLC1	NOLC1	nucleolar and coiled-body phosphoprotein 1 [Source:HGNC Symbol;Acc:HGNC:15608]	2846	4360	4937	5075	17218	3507	6145	5210	14862	5138	3717	2679	11534	43614
ENSMGAG00000019587	C14orf2	chromosome 14 open reading frame 2 [Source:NCBI gene;Acc:772187] ortholog	3591	4272	3793	3538	15194	4650	4879	3777	13306	4361	3445	7164	14970	43470
RBM20	RBM20	RNA binding motif protein 20 [Source:HGNC Symbol;Acc:HGNC:27424]	2427	4651	5231	6021	18330	3647	3272	4449	11368	4593	5671	3457	13721	43419
ENSMGAG00000009152	HRAS	HRas proto-oncogene, GTPase	3079	5086	4362	4654	17181	3809	4322	3237	11368	4711	3774	6341	14826	43375
ENSMGAG00000009599	ASB4	ankyrin repeat and SOCS box containing 4	3893	4170	5398	6387	19848	4702	3316	5334	13352	3314	3727	3120	10161	43361
POLR2E	POLR2E	RNA polymerase II, I and III subunit E [Source:HGNC Symbol;Acc:HGNC:9192]	3525	4342	4235	4068	16170	3724	4256	4207	12187	4312	3707	6980	14999	43356
ENSMGAG00000008816	AFG3L2	AFG3 like matrix AAA peptidase subunit 2	2927	4741	4820	5270	17758	3608	4231	4681	12520	5043	3813	4220	13076	43354
ENSMGAG00000010414	API5	apoptosis inhibitor 5	2176	4594	4674	5072	16516	4675	6061	4174	14910	3963	4486	3466	11915	43341
ENSMGAG00000000978	YDJC	YdjC chitooligosaccharide deacetylase homolog	4760	4183	5736	5082	19761	4058	2978	5414	12450	3768	5022	2337	11127	43338
SCN4A	SCN4A	sodium voltage-gated channel alpha subunit 4 [Source:HGNC Symbol;Acc:HGNC:10591]	3032	4196	6891	6232	20351	3790	4061	4767	12618	3516	4525	2319	10360	43329
ASB12	ASB12	ankyrin repeat and SOCS box containing 12 [Source:HGNC Symbol;Acc:HGNC:19763]	3261	3503	3526	3252	13542	4036	6040	6434	16510	3978	3450	5752	13180	43232
ENSMGAG00000006666	PSMA1	proteasome 20S subunit alpha 1	3706	4052	4159	4259	16176	4324	4542	4437	13303	4316	3538	5831	13685	43164
ENSMGAG00000000794	FABP3	fatty acid-binding protein, heart	3435	4600	2770	5749	16554	5576	5396	3001	13973	4291	4610	3674	12575	43102
PCCB	PCCB	propionyl-CoA carboxylase subunit beta [Source:HGNC Symbol;Acc:HGNC:8654]	3880	4122	4500	5161	17663	3901	4357	4668	12926	4437	3958	4110	12505	43094
METAP2	METAP2	methionyl aminopeptidase 2 [Source:HGNC Symbol;Acc:HGNC:16672]	3243	4165	4326	5389	17123	4033	4884	4196	13113	4512	3680	4454	12646	42882
NONO	NONO	non-POU domain containing octamer binding [Source:HGNC Symbol;Acc:HGNC:7871]	2679	4181	5838	5822	18520	3446	4841	4513	12800	4571	3681	3275	11527	42847
CKAP2	CKAP2	cytoskeleton associated protein 2 [Source:HGNC Symbol;Acc:HGNC:1990]	2347	4213	6047	6049	18656	3802	4971	3646	12419	4391	4457	2923	11771	42846
SH3GLB1	SH3GLB1	SH3 domain containing GRB2 like, endophilin B1 [Source:HGNC Symbol;Acc:HGNC:10833]	3144	4186	4331	4373	16034	4618	4834	3654	13106	3658	4413	5627	13698	42838
ENSMGAG00000001368	CTNNA1	catenin alpha 1	2476	4633	5478	6300	18887	3697	4143	4488	12328	4756	4057	2739	11552	42767
ENSMGAG00000010441	AKR1A1	aldo-keto reductase family 1 member A1	3216	3931	4341	5854	17342	3160	3787	4689	11636	5481	4589	3678	13748	42726
ENSMGAG00000000808	LMNB2	lamin B2	1378	4679	6751	7506	20314	2777	5510	4273	12560	4771	3894	744	9409	42283
ENSMGAG00000007206	TPX2	TPX2 microtubule nucleation factor	2925	4602	6486	5775	19788	4183	4097	4056	12336	3594	4189	2369	10152	42276
ENSMGAG00000020293	MYBPC1	myosin binding protein C1	1689	4685	4409	8998	19781	1038	2801	4246	8085	6573	5626	2208	14407	42273
SIM2	SIM2	SIM bHLH transcription factor 2 [Source:HGNC Symbol;Acc:HGNC:10883]	2583	4879	4958	4582	17002	3178	4259	4659	12096	4703	5763	2709	13175	42273
ENSMGAG00000009385	ADNP	activity dependent neuroprotector homeobox	1795	4603	5859	6075	18332	4304	4827	3806	12937	4365	4568	2053	10986	42255
LTBP2	LTBP2	latent transforming growth factor beta binding protein 2 [Source:HGNC Symbol;Acc:HGNC:6715]	2858	4332	4424	5907	17521	4129	3625	3673	11427	4379	5404	3497	13280	42228
SMC4	SMC4	structural maintenance of chromosomes 4 [Source:HGNC Symbol;Acc:HGNC:14013]	2508	4471	6456	6073	19508	3827	4625	3307	11759	4192	4290	2380	10862	42129
TPR	TPR	translocated promoter region, nuclear basket protein [Source:HGNC Symbol;Acc:HGNC:12017]	2397	4585	5717	5452	18151	3673	5363	4513	13549	4223	3775	2431	10429	42129
UBE4A	UBE4A	ubiquitination factor E4A [Source:HGNC Symbol;Acc:HGNC:12499]	3089	4262	4772	4475	16598	4068	4613	4812	13493	3989	4481	3563	12033	42124
ENSMGAG00000017355	ENSMGAG00000017355	G protein subunit beta 1	2402	4286	5093	5486	17267	3922	5550	3980	13452	4720	4440	2229	11389	42108
ENSMGAG00000006851	MICAL1	microtubule associated monooxygenase, calponin and LIM domain containing 1	2313	4663	6515	5580	19071	2215	4107	4394	10716	4802	4655	2848	12305	42092
ENSMGAG00000004317	MRPS17	mitochondrial ribosomal protein S17	3521	4320	3541	3433	14815	5106	5087	3878	14071	3520	3946	5576	13042	41928
EDF1	EDF1	endothelial differentiation related factor 1 [Source:HGNC Symbol;Acc:HGNC:3164]	3717	4347	4151	5052	17267	4259	4477	3632	12368	4069	3190	4993	12252	41887
ENSMGAG00000006054	SNRPC	small nuclear ribonucleoprotein polypeptide C	3466	4263	4517	4348	16594	3657	4254	4172	12083	3978	3478	5704	13160	41837
ENSMGAG00000004398	PRDX6	peroxiredoxin 6	3130	3563	4256	5104	16053	3378	3606	4129	11113	4417	4200	5984	14601	41767
ENSMGAG00000007270	EIF4A3	eukaryotic translation initiation factor 4A3	3393	3720	4761	4681	16555	3369	4591	3907	11867	3972	3882	5430	13284	41706
ATP2A2	ATP2A2	ATPase sarcoplasmic/endoplasmic reticulum Ca2+ transporting 2 [Source:HGNC Symbol;Acc:HGNC:812]	1732	5078	6672	5008	18490	2075	3635	3972	9682	3852	7577	2075	13504	41676
TNFRSF11B	TNFRSF11B	TNF receptor superfamily member 11b [Source:HGNC Symbol;Acc:HGNC:11909]	3352	4985	3362	3435	15134	5135	4036	3143	12314	3758	6175	4256	14189	41637
PLXND1	PLXND1	plexin D1 [Source:HGNC Symbol;Acc:HGNC:9107]	2147	4033	5267	6557	18004	4149	5077	4327	13553	4641	3778	1591	10010	41567
FBXO9	FBXO9	F-box protein 9 [Source:HGNC Symbol;Acc:HGNC:13588]	2725	4420	4213	4297	15655	4208	5090	4254	13552	4043	3550	4679	12272	41479
ENSMGAG00000013124	PTCD3	pentatricopeptide repeat domain 3	3239	4139	4112	4282	15772	3508	4195	4495	12198	4275	3473	5677	13425	41395
SERPINE2	SERPINE2	serpin family E member 2 [Source:HGNC Symbol;Acc:HGNC:8951]	3109	4888	4947	4459	17403	4807	5330	3506	13643	3193	3811	3344	10348	41394
ENSMGAG00000014764	LOC100550119	E3 ubiquitin-protein ligase HERC2	1599	4105	6280	7658	19642	3218	3719	4476	11413	4990	4471	745	10206	41261
ENSMGAG00000009747	ASNS	asparagine synthetase (glutamine-hydrolyzing)	5868	5171	2333	4486	17858	6544	5959	2111	14614	3764	1813	3208	8785	41257
ENSMGAG00000016777	TIMP2	TIMP metallopeptidase inhibitor 2	3006	3861	5344	5087	17298	4130	4478	3567	12175	4291	3533	3902	11726	41199
ENSMGAG00000010603	SCHIP1	schwannomin-interacting protein 1	2403	3963	4047	3741	14154	4453	5470	4708	14631	3838	3771	4698	12307	41092
CWC15	CWC15	CWC15 spliceosome associated protein homolog [Source:HGNC Symbol;Acc:HGNC:26939]	3091	4153	4307	4116	15667	4459	4202	3961	12622	4213	3804	4781	12798	41087
ANP32E	ANP32E	acidic nuclear phosphoprotein 32 family member E [Source:HGNC Symbol;Acc:HGNC:16673]	1838	4165	5415	5927	17345	4579	5579	3373	13531	3488	4622	2034	10144	41020
MAK16	MAK16	MAK16 homolog [Source:HGNC Symbol;Acc:HGNC:13703]	4382	3853	4367	3890	16492	3774	4332	4302	12408	3428	3759	4916	12103	41003
UBE3A	UBE3A	ubiquitin protein ligase E3A [Source:HGNC Symbol;Acc:HGNC:12496]	2895	4009	4093	4833	15830	4067	4942	4072	13081	3978	4244	3728	11950	40861
ENSMGAG00000001240	PSMB4	proteasome 20S subunit beta 4	3168	3863	4001	4125	15157	3367	3666	3500	10533	4230	3219	7709	15158	40848
ENSMGAG00000010946	KAT2B	lysine acetyltransferase 2B	2988	4293	4417	4995	16693	4569	4772	4694	14035	3139	4278	2615	10032	40760
MATN2	MATN2	matrilin 2 [Source:HGNC Symbol;Acc:HGNC:6908]	2841	4895	6626	4731	19093	4463	4111	2482	11056	3319	4500	2734	10553	40702
ENSMGAG00000002571	TPM2	Tropomyosin 2	1980	3905	6001	9367	21253	1462	2930	3324	7716	6466	2122	3108	11696	40665
ENSMGAG00000002894	VDAC3	voltage dependent anion channel 3	3076	3867	3534	4417	14894	4228	4973	4132	13333	4153	3290	4977	12420	40647
FAM32A	FAM32A	family with sequence similarity 32 member A [Source:HGNC Symbol;Acc:HGNC:24563]	3253	3725	4050	4067	15095	3744	4645	3869	12258	3996	3337	5958	13291	40644
ADH5	ADH5	alcohol dehydrogenase 5 (class III), chi polypeptide [Source:HGNC Symbol;Acc:HGNC:253]	3894	3415	3319	5079	15707	4307	3499	2870	10676	5090	4492	4573	14155	40538
ENSMGAG00000020265	ENSMGAG00000020265	novel protein coding gene	3410	3862	3963	4557	15792	3237	3808	3453	10498	4498	2835	6904	14237	40527
PTPRS	PTPRS	protein tyrosine phosphatase receptor type S [Source:HGNC Symbol;Acc:HGNC:9681]	1807	4494	6627	6303	19231	3488	4041	3424	10953	4989	3849	1470	10308	40492
ENSMGAG00000007276	LOC100551022	clathrin heavy chain 1	2081	3761	5178	5650	16670	3798	5307	3948	13053	4235	3997	2520	10752	40475
DHTKD1	DHTKD1	dehydrogenase E1 and transketolase domain containing 1 [Source:HGNC Symbol;Acc:HGNC:23537]	2920	3989	4750	5445	17104	2924	3786	3639	10349	4497	3709	4807	13013	40466
ENSMGAG00000011057	NRDC	nardilysin convertase	2712	3984	4432	5150	16278	3441	3767	3977	11185	4481	3565	4876	12922	40385
CDH13	CDH13	cadherin 13 [Source:HGNC Symbol;Acc:HGNC:1753]	1708	3845	4819	8462	18834	4001	5190	4335	13526	3796	3526	693	8015	40375
LARP4B	LARP4B	La ribonucleoprotein 4B [Source:HGNC Symbol;Acc:HGNC:28987]	2663	3518	5074	5322	16577	2912	6017	4751	13680	4067	4583	1205	9855	40112
ENSMGAG00000011937	OTUD6B	Ubiquitinyl hydrolase 1 (EC 3.4.19.12)	1988	4273	4102	4478	14841	4421	6705	4154	15280	3632	3534	2805	9971	40092
ENSMGAG00000013228	PAPOLA	poly(A) polymerase alpha	2117	4318	4630	5070	16135	4178	5374	3815	13367	4148	3608	2810	10566	40068
SYNPO2	SYNPO2	synaptopodin 2 [Source:HGNC Symbol;Acc:HGNC:17732]	1588	4226	6427	6060	18301	1971	2898	4316	9185	6158	4569	1799	12526	40012
ENSMGAG00000001360	ANXA11	Annexin	2842	4213	3983	4537	15575	4851	4629	4124	13604	4075	3612	3135	10822	40001
ENSMGAG00000022891	ENSMGAG00000022891	novel protein coding gene	2355	3475	4374	4886	15090	3289	3715	4780	11784	4826	4831	3383	13040	39914
ENSMGAG00000001908	CNOT1	CCR4-NOT transcription complex subunit 1	2546	3847	5509	5462	17364	3210	4028	3990	11228	4155	3945	3212	11312	39904
ENSMGAG00000009239	TRAP1	TNF receptor associated protein 1	2594	4176	4282	5454	16506	2633	4268	3685	10586	4964	3341	4503	12808	39900
ENSMGAG00000009037	LOC100550520	transitional endoplasmic reticulum ATPase-like	2417	3886	4571	5888	16762	3801	3989	4154	11944	4411	3542	3121	11074	39780
RARS1	RARS1	arginyl-tRNA synthetase 1 [Source:HGNC Symbol;Acc:HGNC:9870]	3288	3765	4205	4380	15638	2903	4521	4196	11620	4399	3165	4935	12499	39757
PCMT1	PCMT1	protein-L-isoaspartate (D-aspartate) O-methyltransferase [Source:HGNC Symbol;Acc:HGNC:8728]	2453	4304	4541	5085	16383	3793	4647	3970	12410	3719	3878	3364	10961	39754
ENSMGAG00000016740	STBD1	Starch binding domain 1	3408	3162	3589	2050	12209	5921	3795	4815	14531	2369	3958	6617	12944	39684
COPE	COPE	COPI coat complex subunit epsilon [Source:HGNC Symbol;Acc:HGNC:2234]	3034	3613	4058	4059	14764	3932	4846	4034	12812	3860	3542	4670	12072	39648
ENSMGAG00000001429	COMT	catechol-O-methyltransferase	3152	4383	3746	3473	14754	3365	4505	4738	12608	4404	4924	2954	12282	39644
ENSMGAG00000008048	TGFBI	transforming growth factor beta induced	2085	5523	8046	4474	20128	2832	3374	2162	8368	3666	4868	2561	11095	39591
USP13	USP13	ubiquitin specific peptidase 13 [Source:HGNC Symbol;Acc:HGNC:12611]	1638	3968	4605	6718	16929	4002	4186	5669	13857	4318	3435	1030	8783	39569
LANCL1	LANCL1	LanC like 1 [Source:HGNC Symbol;Acc:HGNC:6508]	3022	4224	4027	3947	15220	4032	4326	4971	13329	3313	3633	4041	10987	39536
MRPS14	MRPS14	mitochondrial ribosomal protein S14 [Source:HGNC Symbol;Acc:HGNC:14049]	3304	3979	3158	3037	13478	4161	4617	4115	12893	3757	3266	6134	13157	39528
SET	SET	SET nuclear proto-oncogene [Source:HGNC Symbol;Acc:HGNC:10760]	2813	3882	4356	4839	15890	2975	4732	3841	11548	4529	3577	3984	12090	39528
ENSMGAG00000000844	PI4KA	phosphatidylinositol 4-kinase alpha	2474	4708	5591	5417	18190	3245	5206	3350	11801	4694	3410	1426	9530	39521
RNF20	RNF20	ring finger protein 20 [Source:HGNC Symbol;Acc:HGNC:10062]	2648	4029	5396	4646	16719	3392	4184	3980	11556	3827	4183	3235	11245	39520
ENSMGAG00000006984	COL5A1	collagen type V alpha 1 chain	2204	4176	6979	5402	18761	3459	3732	3640	10831	4698	4002	1194	9894	39486
SSB	SSB	small RNA binding exonuclease protection factor La [Source:HGNC Symbol;Acc:HGNC:11316]	2838	3945	3289	3570	13642	4551	5999	4237	14787	3923	3123	3993	11039	39468
ZNF706	ZNF706	zinc finger protein 706 [Source:HGNC Symbol;Acc:HGNC:24992]	3537	4033	3789	3735	15094	4446	4387	4295	13128	3304	4074	3791	11169	39391
SYNPO2L	SYNPO2L	synaptopodin 2 like [Source:HGNC Symbol;Acc:HGNC:23532]	1467	4597	3964	5906	15934	3444	4969	4702	13115	5335	3590	1406	10331	39380
ACAD9	ACAD9	acyl-CoA dehydrogenase family member 9 [Source:HGNC Symbol;Acc:HGNC:21497]	3442	3827	4428	5520	17217	3194	3522	3399	10115	3957	3536	4544	12037	39369
FKBP3	FKBP3	FKBP prolyl isomerase 3 [Source:HGNC Symbol;Acc:HGNC:3719]	3538	3573	3899	4361	15371	3174	3354	4366	10894	3801	3486	5790	13077	39342
ENSMGAG00000001625	ACSBG2	acyl-CoA synthetase bubblegum family member 2	1218	3559	5533	3638	13948	2018	5454	3431	10903	5187	3709	5483	14379	39230
ABCF3	ABCF3	ATP binding cassette subfamily F member 3 [Source:HGNC Symbol;Acc:HGNC:72]	3829	3788	4385	4326	16328	3502	3284	3629	10415	3600	3118	5761	12479	39222
CUL1	CUL1	cullin 1 [Source:HGNC Symbol;Acc:HGNC:2551]	2620	4131	4113	4123	14987	4533	5198	3945	13676	3888	3447	3220	10555	39218
ENSMGAG00000000760	LOC100549369	ribosomal biogenesis protein LAS1L-like	2499	3863	3864	3859	14085	3674	4641	4368	12683	4359	3867	4206	12432	39200
UBA3	UBA3	ubiquitin like modifier activating enzyme 3 [Source:HGNC Symbol;Acc:HGNC:12470]	2585	4038	3971	3951	14545	4817	5659	3684	14160	3015	4016	3449	10480	39185
ENSMGAG00000018709	DUSP28	dual specificity phosphatase 28 [Source:NCBI gene;Acc:430912] ortholog	4424	3563	3633	3580	15200	3815	3797	3505	11117	3321	2687	6841	12849	39166
ENSMGAG00000014581	NDUFV3	NADH:ubiquinone oxidoreductase subunit V3	3717	3809	2791	2703	13020	3631	4873	3381	11885	4007	3218	7033	14258	39163
ENSMGAG00000000732	SRPRA	SRP receptor subunit alpha	2240	4233	4617	5179	16269	3302	4595	4091	11988	4486	3216	3162	10864	39121
ENSMGAG00000006369	MAPK6	mitogen-activated protein kinase 6	2299	4446	4005	4847	15597	4090	5311	3924	13325	4353	3548	2287	10188	39110
ENSMGAG00000022249	HSBP1	heat shock factor binding protein 1	2845	3682	3703	3745	13975	4263	5167	3670	13100	3568	4003	4462	12033	39108
SNX1	SNX1	sorting nexin 1 [Source:HGNC Symbol;Acc:HGNC:11172]	2615	4114	4892	4582	16203	3387	4713	4092	12192	4144	3775	2763	10682	39077
ANO8	ANO8	anoctamin 8 [Source:HGNC Symbol;Acc:HGNC:29329]	3275	3780	5138	4244	16437	3654	3901	3682	11237	3672	3545	4159	11376	39050
DDX17	DDX17	DEAD-box helicase 17 [Source:HGNC Symbol;Acc:HGNC:2740]	1851	4217	5283	5574	16925	3379	4280	3998	11657	4460	4274	1716	10450	39032
ENSMGAG00000009388	LARS	leucyl-tRNA synthetase 1	2927	4067	4228	4567	15789	2958	4203	4649	11810	4040	3263	4031	11334	38933
ENSMGAG00000008392	SKP1	S-phase kinase associated protein 1	2534	4149	4425	3860	14968	4130	4720	3843	12693	3506	3884	3746	11136	38797
ENSMGAG00000003537	DBNDD2	dysbindin domain containing 2	3814	2825	2927	3664	13230	3269	4677	4619	12565	4182	3296	5482	12960	38755
ENSMGAG00000019065	CCL13	C-C motif chemokine 13	3220	4048	3923	3251	14442	4825	4227	3224	12276	3766	3393	4852	12011	38729
ZNF207	ZNF207	zinc finger protein 207 [Source:HGNC Symbol;Acc:HGNC:12998]	2508	3707	4616	5163	15994	3200	4073	4029	11302	3234	4296	3795	11325	38621
ENSMGAG00000017118	DCTN3	dynactin subunit 3	3100	4171	3098	3482	13851	3871	4501	4145	12517	3798	3570	4878	12246	38614
ENSMGAG00000006566	COPB1	COPI coat complex subunit beta 1	2177	3786	4683	4778	15424	3749	4854	3643	12246	3637	3798	3478	10913	38583
MLF1	MLF1	myeloid leukemia factor 1 [Source:HGNC Symbol;Acc:HGNC:7125]	2148	3399	3006	4309	12862	3795	5630	6385	15810	4466	2953	2477	9896	38568
ENSMGAG00000011310	PTPRN	protein tyrosine phosphatase, receptor type N	3274	3514	3789	4879	15456	3345	3333	3128	9806	4246	3211	5849	13306	38568
ENSMGAG00000005537	CFH	complement factor H	3084	4246	4369	3533	15232	3947	4735	3528	12210	4163	4974	1874	11011	38453
SMC3	SMC3	structural maintenance of chromosomes 3 [Source:HGNC Symbol;Acc:HGNC:2468]	2613	3654	5198	4717	16182	3837	4547	3590	11974	3442	3900	2954	10296	38452
HECTD1	HECTD1	HECT domain E3 ubiquitin protein ligase 1 [Source:HGNC Symbol;Acc:HGNC:20157]	2133	3666	4865	4680	15344	3583	4016	4359	11958	3653	4847	2617	11117	38419
ENSMGAG00000013153	LOC100541608	putative E3 ubiquitin-protein ligase UBR7	2410	3709	3610	4600	14329	3974	5385	3965	13324	4178	3226	3289	10693	38346
ENSMGAG00000001061	MAPK1	mitogen-activated protein kinase 1	1972	3896	4554	5277	15699	4251	5184	3183	12618	3443	4067	2516	10026	38343
ENSMGAG00000000852	KLHL33	kelch like family member 33	3610	3331	3068	3538	13547	3941	4286	3937	12164	4626	2026	5917	12569	38280
ENSMGAG00000007722	NDUFA1	NADH:ubiquinone oxidoreductase subunit A1	3923	3704	3384	3265	14276	3681	3622	3717	11020	3083	2798	7050	12931	38227
DBI	DBI	diazepam binding inhibitor, acyl-CoA binding protein [Source:HGNC Symbol;Acc:HGNC:2690]	2991	3403	3696	3192	13282	4067	5102	2873	12042	4252	3030	5581	12863	38187
ENSMGAG00000017254	TPPP3	tubulin polymerization promoting protein family member 3	3554	2659	4184	4309	14706	3996	4724	2487	11207	2764	4550	4960	12274	38187
ENSMGAG00000000959	UBE2L3	ubiquitin conjugating enzyme E2 L3	2277	4021	3553	3869	13720	4181	5372	3535	13088	3597	3439	4330	11366	38174
ENSMGAG00000005648	ASPM	assembly factor for spindle microtubules	1636	4002	6342	6189	18169	3280	4147	3089	10516	3468	3987	1998	9453	38138
GCN1	GCN1	GCN1 activator of EIF2AK4 [Source:HGNC Symbol;Acc:HGNC:4199]	2317	3754	4857	4949	15877	2708	3891	4283	10882	4149	3873	3352	11374	38133
ENSMGAG00000006549	U2SURP	U2 snRNP associated SURP domain containing	2724	3454	4447	3995	14620	3547	4522	3696	11765	3472	4029	4239	11740	38125
ENSMGAG00000000843	ZMAT2	zinc finger matrin-type 2	3378	3593	3586	3423	13980	4099	4473	3740	12312	3384	3014	5435	11833	38125
ENSMGAG00000001380	LOC100548827	tubulin alpha-8 chain	2873	3368	4573	4186	15000	3452	5266	3342	12060	3768	2870	4406	11044	38104
SH3BGRL3	SH3BGRL3	SH3 domain binding glutamate rich protein like 3 [Source:HGNC Symbol;Acc:HGNC:15568]	3067	3466	3812	4225	14570	4356	4594	3388	12338	3463	4058	3666	11187	38095
ENSMGAG00000003430	LOC100546986	signal transducer and activator of transcription 5B	3180	3716	5489	6033	18418	3123	3065	2823	9011	3432	3708	3490	10630	38059
ENSMGAG00000010220	PPM1B	protein phosphatase, Mg2+/Mn2+ dependent 1B	2076	3838	3853	4745	14512	4046	4476	4038	12560	4267	4338	2342	10947	38019
ENSMGAG00000007727	HNRNPAB	heterogeneous nuclear ribonucleoprotein A/B	2819	3758	4285	4579	15441	2851	4210	4178	11239	4250	3231	3835	11316	37996
ENSMGAG00000012998	C1H12orf73	chromosome 1 C12orf73 homolog	2950	4244	3258	3293	13745	3865	4996	4041	12902	3700	3068	4546	11314	37961
ENSMGAG00000009131	RTFDC1	replication termination factor 2	3007	3814	3946	3582	14349	4178	4522	3933	12633	3082	3653	4222	10957	37939
RAB7A	RAB7A	RAB7A, member RAS oncogene family [Source:HGNC Symbol;Acc:HGNC:9788]	2489	3790	3641	4425	14345	3970	4852	3779	12601	4095	3484	3411	10990	37936
ENSMGAG00000003989	TMEM201	transmembrane protein 201	1502	4144	5699	6543	17888	2963	3351	3615	9929	3409	5371	1305	10085	37902
FXYD6	FXYD6	FXYD domain containing ion transport regulator 6 [Source:HGNC Symbol;Acc:HGNC:4030]	2650	2640	4021	4934	14245	3723	3776	3131	10630	3844	3955	5210	13009	37884
ENSMGAG00000002469	MYH10	myosin heavy chain 10	1767	3835	5094	5388	16084	3285	4316	3335	10936	4620	3944	2272	10836	37856
ENSMGAG00000009441	MRPS7	mitochondrial ribosomal protein S7	2848	3596	3500	3519	13463	4157	4956	3460	12573	3581	2971	5228	11780	37816
ENSMGAG00000007582	LOC100544619	nodal modulator 1	2200	4516	4412	5111	16239	3206	4116	4147	11469	3616	4663	1821	10100	37808
ENSMGAG00000000836	NUDC	nuclear distribution C, dynein complex regulator	3010	3523	3760	4611	14904	3302	3981	3779	11062	3536	3205	5089	11830	37796
ENSMGAG00000007478	MAPRE1	microtubule associated protein RP/EB family member 1	2268	4332	4117	4756	15473	2804	4879	4210	11893	4601	3486	2321	10408	37774
NUP205	NUP205	nucleoporin 205 [Source:HGNC Symbol;Acc:HGNC:18658]	2323	3992	4900	4995	16210	3443	4353	3583	11379	3649	4250	2284	10183	37772
CCNB2	CCNB2	cyclin B2 [Source:HGNC Symbol;Acc:HGNC:1580]	2810	4051	4820	4653	16334	3602	4558	3728	11888	3413	3141	2976	9530	37752
ENSMGAG00000013955	M6PR	mannose-6-phosphate receptor, cation dependent	2431	3980	4176	4328	14915	3990	4964	4279	13233	3135	3515	2881	9531	37679
MBTPS1	MBTPS1	membrane bound transcription factor peptidase, site 1 [Source:HGNC Symbol;Acc:HGNC:15456]	2111	3871	5081	4945	16008	3675	3648	3295	10618	3488	4805	2669	10962	37588
ENSMGAG00000005702	LOC100548043	vascular endothelial growth factor receptor kdr-like	1371	3867	4722	6550	16510	3515	4580	3790	11885	4638	3818	715	9171	37566
ENSMGAG00000004670	FARSB	phenylalanyl-tRNA synthetase beta subunit	2777	3243	3512	3924	13456	3471	4990	3926	12387	4480	2329	4913	11722	37565
ENSMGAG00000004779	BRD7	bromodomain containing 7	3126	3818	3879	3774	14597	3696	4664	3557	11917	3831	3514	3646	10991	37505
ENSMGAG00000004814	LOC104912179	transmembrane protein 182-like	2798	3775	3933	5217	15723	3534	3737	3615	10886	3386	3966	3527	10879	37488
BUD31	BUD31	BUD31 homolog [Source:HGNC Symbol;Acc:HGNC:29629]	3189	3674	3553	3419	13835	3954	4329	3552	11835	3428	3004	5385	11817	37487
ENSMGAG00000012462	TRIOBP	TRIO and F-actin binding protein	2705	3428	4153	4350	14636	3723	4085	3285	11093	4177	3460	4065	11702	37431
ENSMGAG00000002813	CEP350	centrosomal protein 350	1271	4131	3345	5254	14001	3996	5399	4949	14344	4436	3373	1184	8993	37338
SRP54	SRP54	signal recognition particle 54 [Source:HGNC Symbol;Acc:HGNC:11301]	2495	3700	3874	4154	14223	4255	5075	3738	13068	3387	3383	3225	9995	37286
JAM3	JAM3	junctional adhesion molecule 3 [Source:HGNC Symbol;Acc:HGNC:15532]	1783	4810	5206	5030	16829	2519	4625	4131	11275	3804	4159	1194	9157	37261
RNH1	RNH1	ribonuclease/angiogenin inhibitor 1 [Source:HGNC Symbol;Acc:HGNC:10074]	2113	3898	4446	4722	15179	2930	4122	3706	10758	4095	3665	3563	11323	37260
ENSMGAG00000007508	PLXNA1	plexin A1	1780	4274	5207	5648	16909	2476	4553	4180	11209	4964	2853	1310	9127	37245
ENSMGAG00000002968	CDK1	cyclin dependent kinase 1	2496	3734	4902	4577	15709	3592	4859	3207	11658	3177	3442	3251	9870	37237
ENSMGAG00000005725	USP47	ubiquitin specific peptidase 47	2483	3956	4401	4337	15177	3641	4048	3482	11171	3611	4264	2999	10874	37222
ENSMGAG00000008300	AKAP1	A-kinase anchoring protein 1	2733	4129	4650	4864	16376	3038	4207	4147	11392	4033	3433	1929	9395	37163
ENSMGAG00000008828	SMTNL2	Smoothelin like 2	2457	4083	3843	4942	15325	3582	4578	4257	12417	4217	3167	2003	9387	37129
FNBP1	FNBP1	formin binding protein 1 [Source:HGNC Symbol;Acc:HGNC:17069]	2215	3598	4471	4754	15038	3184	4174	3925	11283	4037	4275	2475	10787	37108
MRPS31	MRPS31	mitochondrial ribosomal protein S31 [Source:HGNC Symbol;Acc:HGNC:16632]	3305	3705	3055	3828	13893	4198	4362	3183	11743	3347	2561	5550	11458	37094
ZFAND6	ZFAND6	zinc finger AN1-type containing 6 [Source:HGNC Symbol;Acc:HGNC:30164]	2218	3903	3731	3784	13636	3818	5195	3939	12952	4086	3605	2807	10498	37086
LAP3	LAP3	leucine aminopeptidase 3 [Source:HGNC Symbol;Acc:HGNC:18449]	3535	3426	3441	3677	14079	3339	3300	4171	10810	3760	2644	5618	12022	36911
MAP3K7	MAP3K7	mitogen-activated protein kinase kinase kinase 7 [Source:HGNC Symbol;Acc:HGNC:6859]	1975	3777	4221	4798	14771	3651	4637	3312	11600	3902	4139	2492	10533	36904
ENSMGAG00000013070	PUF60	poly(U) binding splicing factor 60	2990	3461	4242	3944	14637	2908	3661	3526	10095	3591	3375	5189	12155	36887
ENSMGAG00000003191	PCBP2	poly (rC) binding protein 2	2482	3747	4550	5051	15830	3246	3643	3701	10590	3861	3470	3121	10452	36872
PSMD12	PSMD12	proteasome 26S subunit, non-ATPase 12 [Source:HGNC Symbol;Acc:HGNC:9557]	2598	3418	3301	4399	13716	3857	4267	3190	11314	3416	3656	4694	11766	36796
ENSMGAG00000002714	NPEPPS	aminopeptidase puromycin sensitive	2670	3591	4443	4664	15368	2968	3167	4065	10200	3743	3878	3549	11170	36738
ENSMGAG00000000684	PCNA	proliferating cell nuclear antigen	2858	3547	3951	3693	14049	3853	5746	3514	13113	3585	2228	3746	9559	36721
ENSMGAG00000014793	EIF5B	eukaryotic translation initiation factor 5B	2541	3186	4105	4039	13871	3325	4215	4013	11553	3681	3299	4316	11296	36720
SRP72	SRP72	signal recognition particle 72 [Source:HGNC Symbol;Acc:HGNC:11303]	3062	3480	3895	3599	14036	3898	4056	3678	11632	2962	3856	4182	11000	36668
ENSMGAG00000009142	OGDH	oxoglutarate dehydrogenase	2773	3257	4571	4512	15113	2586	2827	2944	8357	4386	2614	6175	13175	36645
ENSMGAG00000013690	SYNCRIP	synaptotagmin binding cytoplasmic RNA interacting protein	2464	3530	4435	5057	15486	3157	4801	4227	12185	3647	3182	2122	8951	36622
ENSMGAG00000002017	RSRP1	arginine and serine rich protein 1	2602	4652	3784	3929	14967	3713	3477	3626	10816	3925	4044	2869	10838	36621
ENSMGAG00000005196	LASP1	LIM and SH3 protein 1	2669	3319	4162	4427	14577	3776	4381	3552	11709	3501	2939	3798	10238	36524
USP10	USP10	ubiquitin specific peptidase 10 [Source:HGNC Symbol;Acc:HGNC:12608]	2182	3684	3874	4240	13980	2849	4846	4566	12261	4758	3053	2451	10262	36503
ENSMGAG00000004604	NOTCH2	notch 2	1797	3459	5141	5862	16259	2994	4188	3749	10931	4030	3503	1774	9307	36497
ENSMGAG00000001849	ECHS1	enoyl-CoA hydratase, short chain 1	3096	3057	3291	3296	12740	3005	3482	2799	9286	3530	2999	7922	14451	36477
ENSMGAG00000008468	IGFBP7	insulin like growth factor binding protein 7	2771	3460	3579	4391	14201	3968	3505	3781	11254	2950	3937	4105	10992	36447
GFM1	GFM1	G elongation factor mitochondrial 1 [Source:HGNC Symbol;Acc:HGNC:13780]	2610	3534	3661	4286	14091	2616	4159	4050	10825	4755	3051	3721	11527	36443
ENSMGAG00000011844	BNIP3	BCL2 interacting protein 3	2991	3363	4542	4120	15016	4261	3893	2612	10766	2196	4679	3745	10620	36402
RAF1	RAF1	Raf-1 proto-oncogene, serine/threonine kinase [Source:HGNC Symbol;Acc:HGNC:9829]	2651	3511	4065	4384	14611	3564	4314	3738	11616	3725	4190	2243	10158	36385
ENSMGAG00000005346	ALDH2	aldehyde dehydrogenase 2 family member	3051	3822	4185	4161	15219	3216	3830	3229	10275	3155	3928	3790	10873	36367
ENSMGAG00000005666	BICD2	BICD cargo adaptor 2	1520	3837	4106	4679	14142	3478	5122	4245	12845	4486	3231	1613	9330	36317
LY86	LY86	lymphocyte antigen 86 [Source:HGNC Symbol;Acc:HGNC:16837]	2898	3215	3620	2858	12591	4986	5366	3060	13412	3292	4453	2540	10285	36288
LMOD2	LMOD2	leiomodin 2 [Source:HGNC Symbol;Acc:HGNC:6648]	2657	5888	3155	4816	16516	3383	5423	3593	12399	2976	2631	1722	7329	36244
ENSMGAG00000004719	STAU1	staufen double-stranded RNA binding protein 1	1861	4238	3899	4447	14445	2941	3587	3911	10439	3900	4598	2836	11334	36218
GNPAT	GNPAT	glyceronephosphate O-acyltransferase [Source:HGNC Symbol;Acc:HGNC:4416]	2698	3720	3759	3954	14131	3008	4124	3285	10417	4008	3086	4491	11585	36133
ENSMGAG00000003688	IREB2	iron responsive element binding protein 2	2358	3636	4492	4376	14862	3234	4149	4114	11497	3637	3367	2758	9762	36121
ENSMGAG00000006085	PLOD1	procollagen-lysine,2-oxoglutarate 5-dioxygenase 1	1981	5500	5676	4344	17501	3231	3700	3279	10210	3461	3365	1499	8325	36036
ENSMGAG00000011619	BUB3	BUB3 mitotic checkpoint protein	2519	3610	4133	3502	13764	3524	5552	3651	12727	3132	3052	3355	9539	36030
ENSMGAG00000000905	ASH1L	ASH1 like histone lysine methyltransferase	1951	3655	5123	5602	16331	2822	3694	3740	10256	4190	3709	1538	9437	36024
ENSMGAG00000020898	ILF2	interleukin enhancer binding factor 2 [ Meleagris gallopavo (turkey) ]	2811	3391	3567	4056	13825	2588	3712	3382	9682	4277	3076	5147	12500	36007
ENSMGAG00000014004	LOC100548331	14-3-3 protein theta	2339	3554	4199	4426	14518	3145	4533	3543	11221	3924	3587	2718	10229	35968
ENSMGAG00000021757	ENSMGAG00000021757	novel protein coding gene	3161	3401	3303	3396	13261	3456	3960	3481	10897	3463	2699	5612	11774	35932
ENSMGAG00000005965	CCPG1	cell cycle progression 1	2510	3935	5005	5797	17247	4395	3174	2222	9791	2611	4258	2005	8874	35912
ENSMGAG00000002471	PSMD13	26S proteasome non-ATPase regulatory subunit 13 (26S proteasome regulatory subunit RPN9) (26S proteasome regulatory subunit S11) (26S proteasome regulatory subunit p40.5)	2225	3463	3504	4824	14016	3619	3755	3495	10869	3688	3656	3663	11007	35892
ENSMGAG00000007679	CARS	cysteinyl-tRNA synthetase 1	2362	3861	3385	3760	13368	2938	5666	3594	12198	4306	2646	3342	10294	35860
ENSMGAG00000002545	LOC100539142	dispanin subfamily A member 2b-like	2362	2906	5108	3582	13958	3169	3118	2296	8583	3437	3241	6619	13297	35838
DLGAP5	DLGAP5	DLG associated protein 5 [Source:HGNC Symbol;Acc:HGNC:16864]	2333	3618	5539	5142	16632	3239	3700	2965	9904	3116	3655	2501	9272	35808
ENSMGAG00000003161	LINGO1	leucine rich repeat and Ig domain containing 1	2890	3857	3106	3838	13691	2974	4673	4053	11700	3731	2485	4194	10410	35801
ENSMGAG00000007126	COPG1	coatomer protein complex subunit gamma 1	2523	3279	4230	4784	14816	3024	3518	3548	10090	3683	3419	3789	10891	35797
ENSMGAG00000012180	RABGGTB	Rab geranylgeranyltransferase subunit beta	2287	3776	3883	3951	13897	4698	5883	2881	13462	2206	4083	2101	8390	35749
ENSMGAG00000014431	RCSD1	RCSD domain containing 1	2262	3544	3895	4529	14230	3523	3759	4097	11379	3204	4159	2728	10091	35700
ENSMGAG00000002427	RIC8A	RIC8 guanine nucleotide exchange factor A	2132	3730	5043	4795	15700	2681	3232	3160	9073	3565	4538	2821	10924	35697
ENSMGAG00000013525	BPGM	bisphosphoglycerate mutase	2159	3651	4093	3547	13450	4520	4353	4906	13779	3075	2969	2369	8413	35642
ENSMGAG00000006480	TNIP1	TNFAIP3 interacting protein 1	3069	3226	4647	4526	15468	3316	2859	3128	9303	3353	3598	3892	10843	35614
ENSMGAG00000007340	SDHC	Succinate dehydrogenase cytochrome b560 subunit, mitochondrial	2757	2755	3585	3651	12748	2710	3177	3033	8920	3633	2794	7507	13934	35602
ENSMGAG00000001015	ELAVL1	ELAV like RNA binding protein 1	2102	3349	4125	4152	13728	3128	4552	3340	11020	3858	3624	3360	10842	35590
ENSMGAG00000008886	ITGB1BP2	integrin subunit beta 1 binding protein 2	2773	2395	2793	3403	11364	2623	3704	3447	9774	3553	3145	7722	14420	35558
ENSMGAG00000017674	LOC104912188	uncharacterized LOC104912188	2774	3634	3708	4830	14946	4174	3081	2869	10124	3447	4252	2789	10488	35558
ENSMGAG00000021506	NUMA1	nuclear mitotic apparatus protein 1	2504	3775	5590	4558	16427	3187	3010	3237	9434	3435	3142	3118	9695	35556
ECI2	ECI2	enoyl-CoA delta isomerase 2 [Source:HGNC Symbol;Acc:HGNC:14601]	3012	3293	3569	3781	13655	4703	4326	3062	12091	2690	2900	4057	9647	35393
MRPS27	MRPS27	mitochondrial ribosomal protein S27 [Source:HGNC Symbol;Acc:HGNC:14512]	3067	3499	2862	2922	12350	3439	3916	3670	11025	3748	2686	5559	11993	35368
UBE2Q1	UBE2Q1	ubiquitin conjugating enzyme E2 Q1 [Source:HGNC Symbol;Acc:HGNC:15698]	2586	3538	3613	3754	13491	3579	4559	3494	11632	3271	3094	3856	10221	35344
COX7C	COX7C	cytochrome c oxidase subunit 7C [Source:HGNC Symbol;Acc:HGNC:2292]	3012	3165	3569	3282	13028	3803	3828	2686	10317	2625	2641	6716	11982	35327
NPLOC4	NPLOC4	NPL4 homolog, ubiquitin recognition factor [Source:HGNC Symbol;Acc:HGNC:18261]	2158	3414	4244	4557	14373	3148	3296	3107	9551	3591	3080	4714	11385	35309
ENSMGAG00000003581	ATP6V0A1	ATPase H+ transporting V0 subunit a1	2374	3014	4083	4933	14404	3538	3511	3972	11021	3333	3416	3122	9871	35296
ENSMGAG00000004335	PSPH	phosphoserine phosphatase	3277	4604	2028	3325	13234	3944	5033	3319	12296	4666	1605	3470	9741	35271
DCAF13	DCAF13	DDB1 and CUL4 associated factor 13 [Source:HGNC Symbol;Acc:HGNC:24535]	2483	3455	3677	3659	13274	3967	5357	3427	12751	3312	3124	2800	9236	35261
USP4	USP4	ubiquitin specific peptidase 4 [Source:HGNC Symbol;Acc:HGNC:12627]	2295	3377	4217	4572	14461	3157	3410	3507	10074	3643	3802	3246	10691	35226
PRELP	PRELP	proline and arginine rich end leucine rich repeat protein [Source:HGNC Symbol;Acc:HGNC:9357]	2560	3127	4615	5130	15432	3364	3931	3105	10400	3823	2863	2593	9279	35111
ENSMGAG00000018736	MRPL20	mitochondrial ribosomal protein L20 [Source:NCBI gene;Acc:770979] ortholog	2641	3733	3377	2898	12649	3673	3988	3678	11339	3654	3016	4425	11095	35083
BAG3	BAG3	BAG cochaperone 3 [Source:HGNC Symbol;Acc:HGNC:939]	2877	3583	3897	4829	15186	2720	2957	3649	9326	3407	3549	3579	10535	35047
ENSMGAG00000009489	NEXN	Nexilin F-actin binding protein	2179	3533	3075	3446	12233	5105	4513	4981	14599	3163	2801	2244	8208	35040
ENSMGAG00000008295	SEC24A	SEC24 homolog A, COPII coat complex component	2192	3707	4610	5021	15530	3341	3361	2849	9551	3236	4476	2219	9931	35012
ENSMGAG00000013887	BAG2	BCL2 associated athanogene 2	2686	3041	3436	3292	12455	3743	3468	4337	11548	3308	3136	4553	10997	35000
ENSMGAG00000006527	NCOR1	Nuclear receptor corepressor 1	2650	3964	2442	4266	13322	3521	3443	3093	10057	3676	2947	4989	11612	34991
ENSMGAG00000010692	MAN2A2	mannosidase alpha class 2A member 2	2619	3072	3219	4317	13227	3237	3514	3418	10169	3531	3031	5026	11588	34984
THOC2	THOC2	THO complex 2 [Source:HGNC Symbol;Acc:HGNC:19073]	1968	3883	4187	4306	14344	3554	4370	3369	11293	3502	3706	2126	9334	34971
CLPX	CLPX	caseinolytic mitochondrial matrix peptidase chaperone subunit X [Source:HGNC Symbol;Acc:HGNC:2088]	2402	3883	5116	5487	16888	2767	2876	3485	9128	3299	3855	1798	8952	34968
EIF5A2	EIF5A2	eukaryotic translation initiation factor 5A2 [Source:HGNC Symbol;Acc:HGNC:3301]	3141	3355	3654	4017	14167	2997	3808	3248	10053	3627	2538	4580	10745	34965
ENSMGAG00000005566	PA2G4	proliferation-associated 2G4	2616	3401	3687	4525	14229	2392	3767	3508	9667	3807	2854	4259	10920	34816
ENSMGAG00000004237	SFPQ	splicing factor proline and glutamine rich	1884	3436	4378	4644	14342	2890	4007	2971	9868	4330	3249	3018	10597	34807
ENSMGAG00000014516	SOD1	superoxide dismutase 1, soluble	2866	3150	3142	3294	12452	3392	3742	3387	10521	3078	3002	5613	11693	34666
SEC61A1	SEC61A1	SEC61 translocon subunit alpha 1 [Source:HGNC Symbol;Acc:HGNC:18276]	1633	2880	4049	4071	12633	3361	5300	3507	12168	3183	3264	3350	9797	34598
ENSMGAG00000011248	PODN	podocan	3169	3913	4081	4045	15208	4416	2877	2308	9601	3210	4656	1921	9787	34596
TRAK1	TRAK1	trafficking kinesin protein 1 [Source:HGNC Symbol;Acc:HGNC:29947]	1973	3417	4010	4498	13898	3050	3694	3651	10395	3782	4103	2412	10297	34590
ENSMGAG00000003267	GNL2	G protein nucleolar 2	2874	3427	4155	3547	14003	3632	3704	3153	10489	2816	3648	3610	10074	34566
ENSMGAG00000005323	PYCR1	pyrroline-5-carboxylate reductase 1	2893	3625	4248	3325	14091	2420	5302	3017	10739	4503	1858	3364	9725	34555
ENSMGAG00000004263	DHRS7B	dehydrogenase/reductase 7B	2394	2984	3944	3606	12928	3231	3462	3993	10686	3094	4242	3563	10899	34513
ENSMGAG00000003264	GLUL	glutamate-ammonia ligase	2653	2813	6714	6461	18641	1958	1144	1410	4512	3104	5050	3194	11348	34501
KLHDC2	KLHDC2	kelch domain containing 2 [Source:HGNC Symbol;Acc:HGNC:20231]	2491	3782	3865	3777	13915	3460	3886	3638	10984	3476	2944	3145	9565	34464
IST1	IST1	IST1 factor associated with ESCRT-III [Source:HGNC Symbol;Acc:HGNC:28977]	2710	3382	3488	4131	13711	3209	4242	3662	11113	3401	3813	2420	9634	34458
ENSMGAG00000004780	COMP	cartilage oligomeric matrix protein	692	6142	10703	3538	21075	2542	3476	1746	7764	2655	1233	1726	5614	34453
NCKAP1	NCKAP1	NCK associated protein 1 [Source:HGNC Symbol;Acc:HGNC:7666]	1621	3090	4248	4462	13421	3357	4764	3337	11458	3421	3732	2419	9572	34451
ENSMGAG00000013793	SAMM50	SAMM50 sorting and assembly machinery component	2533	3106	3456	3812	12907	2807	3670	2957	9434	4077	3048	4940	12065	34406
ENSMGAG00000009424	FUBP1	far upstream element binding protein 1	1991	4328	4236	4778	15333	2975	3469	3271	9715	3268	4090	1978	9336	34384
MRPL15	MRPL15	mitochondrial ribosomal protein L15 [Source:HGNC Symbol;Acc:HGNC:14054]	2771	3248	3352	3282	12653	3389	3909	3386	10684	3211	3113	4705	11029	34366
ENSMGAG00000009404	LOC100548280	band 4.1-like protein 3	2401	3165	3504	3607	12677	2732	4919	4585	12236	4046	3565	1815	9426	34339
ECPAS	ECPAS	Ecm29 proteasome adaptor and scaffold [Source:HGNC Symbol;Acc:HGNC:29020]	2588	3542	4486	4234	14850	2941	3779	3722	10442	3163	3750	2129	9042	34334
ENSMGAG00000009398	PFDN5	prefoldin subunit 5	3066	3228	3136	3434	12864	2947	3375	3276	9598	3745	2421	5666	11832	34294
ENSMGAG00000011398	MCMBP	minichromosome maintenance complex binding protein	2831	3213	4279	4657	14980	3220	3465	2834	9519	2984	3650	3102	9736	34235
ENSMGAG00000008666	RNF10	ring finger protein 10	2046	3443	3865	4517	13871	3251	3633	3474	10358	3990	3415	2593	9998	34227
ENSMGAG00000003811	KLC4	kinesin light chain 4	2467	3247	3779	4390	13883	3119	3107	3619	9845	3405	3167	3884	10456	34184
ATP6V1G1	ATP6V1G1	ATPase H+ transporting V1 subunit G1 [Source:HGNC Symbol;Acc:HGNC:864]	2136	3757	3406	3097	12396	3927	3587	3421	10935	3673	2468	4682	10823	34154
DHX15	DHX15	DEAH-box helicase 15 [Source:HGNC Symbol;Acc:HGNC:2738]	1969	3663	4067	4330	14029	3311	4029	3450	10790	3497	3420	2413	9330	34149
ENSMGAG00000004302	ENSMGAG00000004302	PH domain-containing protein	2291	3274	4389	4331	14285	2666	3966	3799	10431	3862	3214	2355	9431	34147
ENSMGAG00000010385	MORF4L1	mortality factor 4 like 1	2599	3520	3702	3662	13483	2955	4078	3632	10665	3520	3200	3249	9969	34117
ENSMGAG00000015489	SNRPD3	small nuclear ribonucleoprotein D3 polypeptide	2665	3304	3512	3511	12992	3368	4361	3574	11303	2894	2760	4141	9795	34090
ENSMGAG00000013965	ACP1	acid phosphatase 1, soluble	2727	3111	2812	2768	11418	3955	4749	3292	11996	3361	2618	4676	10655	34069
HIBCH	HIBCH	3-hydroxyisobutyryl-CoA hydrolase [Source:HGNC Symbol;Acc:HGNC:4908]	2551	3068	3498	3835	12952	2994	3686	3884	10564	3474	3306	3768	10548	34064
AOX1	AOX1	aldehyde oxidase 1 [Source:NCBI gene (formerly Entrezgene);Acc:100548803]	2530	3016	4323	3979	13848	3029	3294	3935	10258	2824	4678	2437	9939	34045
ENSMGAG00000002162	ARMC8	Armadillo repeat-containing protein 8	2436	3443	4140	3836	13855	3429	4291	3111	10831	3182	3413	2743	9338	34024
ENSMGAG00000019800	LOC100541865	histamine N-methyltransferase-like	2286	3216	4359	1634	11495	2047	4678	6328	13053	3709	2764	2984	9457	34005
ENSMGAG00000004087	PTGES2	prostaglandin E synthase 2	2438	3450	3139	3392	12419	3349	3690	3140	10179	3641	2186	5497	11324	33922
ENSMGAG00000020573	ENSMGAG00000020573	novel protein coding gene	3230	3082	3515	3129	12956	2841	3111	2921	8873	3171	2128	6788	12087	33916
ENSMGAG00000003594	RBMX	RNA binding motif protein X-linked	2442	3452	3593	4041	13528	3016	4844	3322	11182	3645	2493	3050	9188	33898
ENSMGAG00000006415	LOC100539553	supervillin-like	1203	4161	4107	5267	14738	2990	3423	3934	10347	3959	3966	828	8753	33838
ENSMGAG00000008340	SAR1B	secretion associated Ras related GTPase 1B	2715	3466	3193	4110	13484	4318	3872	3380	11570	3048	2929	2798	8775	33829
OPTN	OPTN	optineurin [Source:HGNC Symbol;Acc:HGNC:17142]	2924	3358	4437	3272	13991	3104	4161	3880	11145	2965	3136	2577	8678	33814
ENSMGAG00000007315	NDUFB8	NADH:ubiquinone oxidoreductase subunit B8	2881	3031	3036	3552	12500	2745	3257	3059	9061	3568	2461	6046	12075	33636
ADAMTS12	ADAMTS12	ADAM metallopeptidase with thrombospondin type 1 motif 12 [Source:HGNC Symbol;Acc:HGNC:14605]	1994	3570	4876	4633	15073	3521	3463	2359	9343	3152	4451	1608	9211	33627
WDR43	WDR43	WD repeat domain 43 [Source:HGNC Symbol;Acc:HGNC:28945]	2744	3710	3822	4002	14278	3209	4339	3405	10953	2951	3052	2384	8387	33618
ENSMGAG00000002721	UBE2G1	ubiquitin conjugating enzyme E2 G1	2549	3452	2902	3250	12153	3931	4082	3960	11973	3468	3239	2753	9460	33586
ENSMGAG00000008599	PAFAH1B1	platelet activating factor acetylhydrolase 1b regulatory subunit 1	2428	3688	3521	4035	13672	3089	3413	3057	9559	3691	3230	3430	10351	33582
ENSMGAG00000002437	GLUD1	glutamate dehydrogenase 1	2229	3151	3920	4883	14183	3206	3498	2976	9680	3861	3141	2703	9705	33568
ENSMGAG00000005543	PDCD5	programmed cell death 5	2469	3424	3038	2986	11917	3944	4601	3382	11927	3282	2996	3442	9720	33564
RETREG1	RETREG1	reticulophagy regulator 1 [Source:HGNC Symbol;Acc:HGNC:25964]	2266	3520	5036	5207	16029	3418	1549	1868	6835	3783	4296	2567	10646	33510
ENSMGAG00000015228	PRCP	prolylcarboxypeptidase	2177	3511	3992	3794	13474	3055	4103	3447	10605	3007	3682	2703	9392	33471
EIF2A	EIF2A	eukaryotic translation initiation factor 2A [Source:HGNC Symbol;Acc:HGNC:3254]	2627	3600	3387	3652	13266	3239	3811	3576	10626	3179	2748	3650	9577	33469
KMT2C	KMT2C	lysine methyltransferase 2C [Source:HGNC Symbol;Acc:HGNC:13726]	1326	3779	4941	5358	15404	2827	3432	3631	9890	3753	3544	850	8147	33441
ENSMGAG00000000649	NFU1	NFU1 iron-sulfur cluster scaffold	2809	3571	2530	3168	12078	3673	3479	3309	10461	3259	2821	4799	10879	33418
ENSMGAG00000004553	PHGDH	phosphoglycerate dehydrogenase	4098	4080	2554	3074	13806	4410	3613	1422	9445	4780	1931	3391	10102	33353
OSBPL1A	OSBPL1A	oxysterol binding protein like 1A [Source:HGNC Symbol;Acc:HGNC:16398]	2384	3543	4371	4432	14730	2928	3410	2795	9133	2652	3443	3391	9486	33349
RAI14	RAI14	retinoic acid induced 14 [Source:HGNC Symbol;Acc:HGNC:14873]	1518	3465	4796	5340	15119	3286	2860	3148	9294	2888	4535	1507	8930	33343
REXO2	REXO2	RNA exonuclease 2 [Source:HGNC Symbol;Acc:HGNC:17851]	2725	3312	2833	3000	11870	3754	4096	3013	10863	3227	2655	4681	10563	33296
ENSMGAG00000012404	ACTR3	actin related protein 3	1884	3176	3337	3649	12046	3570	5398	3178	12146	3400	2985	2695	9080	33272
CLASP2	CLASP2	cytoplasmic linker associated protein 2 [Source:HGNC Symbol;Acc:HGNC:17078]	1785	3541	3589	4021	12936	2964	4461	4196	11621	3749	3353	1588	8690	33247
PREP	PREP	prolyl endopeptidase [Source:HGNC Symbol;Acc:HGNC:9358]	2383	3264	3514	4365	13526	2830	3510	3636	9976	3277	4353	2102	9732	33234
MAP2K1	MAP2K1	mitogen-activated protein kinase kinase 1 [Source:HGNC Symbol;Acc:HGNC:6840]	2189	3110	3149	3725	12173	3501	4335	2835	10671	3058	3245	4082	10385	33229
ADK	ADK	adenosine kinase [Source:HGNC Symbol;Acc:HGNC:257]	2643	3246	3357	3686	12932	2934	4754	3748	11436	3291	3090	2463	8844	33212
ENSMGAG00000014996	ZC3H13	zinc finger CCCH-type containing 13	2595	3421	4305	3658	13979	3069	3174	3229	9472	3255	3312	3170	9737	33188
APOO	APOO	apolipoprotein O [Source:HGNC Symbol;Acc:HGNC:28727]	2571	3476	2789	2725	11561	3978	4090	3248	11316	3564	2509	4232	10305	33182
SBNO1	SBNO1	strawberry notch homolog 1 [Source:HGNC Symbol;Acc:HGNC:22973]	1825	3491	4665	4693	14674	2983	3685	3316	9984	3231	3673	1516	8420	33078
TMED10	TMED10	transmembrane p24 trafficking protein 10 [Source:HGNC Symbol;Acc:HGNC:16998]	2260	3541	3767	4298	13866	2931	3654	3428	10013	3732	2398	3042	9172	33051
EGF	EGF	epidermal growth factor [Source:HGNC Symbol;Acc:HGNC:3229]	1974	3062	2121	4228	11385	4439	5821	4332	14592	3447	2079	1509	7035	33012
ENSMGAG00000007716	FAM21C	WASH complex subunit 2C	2156	3335	3734	4170	13395	3341	3805	3464	10610	3388	2945	2624	8957	32962
SUCLG2	SUCLG2	succinate-CoA ligase GDP-forming subunit beta [Source:HGNC Symbol;Acc:HGNC:11450]	2135	3412	3217	4046	12810	3681	4385	3105	11171	3432	3054	2459	8945	32926
ENSMGAG00000005011	CUL3	Cullin 3	2445	3103	3899	4106	13553	3053	3099	2669	8821	3292	3281	3869	10442	32816
ENSMGAG00000011888	LOC100549826	serine/arginine-rich splicing factor 5-like	2024	3418	4160	4095	13697	3118	4126	2971	10215	3119	3343	2386	8848	32760
ENSMGAG00000013096	CTBP1	C-terminal binding protein 1	2070	3516	3561	4134	13281	2841	4224	3317	10382	3540	3241	2307	9088	32751
NF2	NF2	neurofibromin 2 [Source:HGNC Symbol;Acc:HGNC:7773]	2310	3196	3633	4046	13185	2915	2997	3044	8956	3599	2711	4300	10610	32751
ENSMGAG00000016380	CORO6	coronin 6	2235	3017	2783	3240	11275	2727	2435	2394	7556	3665	2400	7826	13891	32722
ZC3H15	ZC3H15	zinc finger CCCH-type containing 15 [Source:HGNC Symbol;Acc:HGNC:29528]	2569	3151	3386	3867	12973	3105	3281	3651	10037	3372	3028	3312	9712	32722
ENSMGAG00000014659	SMPX	small muscle protein, X-linked	1500	2967	2398	3699	10564	4480	4643	2968	12091	3628	2767	3666	10061	32716
ENSMGAG00000001973	ULK1	unc-51 like autophagy activating kinase 1	1481	3130	4997	7856	17464	2112	1780	2407	6299	4845	2681	1371	8897	32660
SETD2	SETD2	SET domain containing 2, histone lysine methyltransferase [Source:HGNC Symbol;Acc:HGNC:18420]	1865	3321	4697	4299	14182	2768	3438	3345	9551	3686	3134	2085	8905	32638
DLAT	DLAT	dihydrolipoamide S-acetyltransferase [Source:HGNC Symbol;Acc:HGNC:2896]	1952	2984	3451	4170	12557	2646	3663	3674	9983	4196	2570	3269	10035	32575
ENSMGAG00000007751	LOC100546675	bactericidal permeability-increasing protein-like	2203	3883	2767	3679	12532	3452	4955	3548	11955	2460	3273	2330	8063	32550
ENSMGAG00000003249	PMP22	peripheral myelin protein 22	2297	2657	3726	4076	12756	2428	4162	3093	9683	3459	2294	4346	10099	32538
SPPL2A	SPPL2A	signal peptide peptidase like 2A [Source:HGNC Symbol;Acc:HGNC:30227]	1989	3365	3640	3637	12631	3283	4268	3199	10750	3408	3539	2205	9152	32533
ENSMGAG00000014759	LOC100548272	cytoplasmic FMR1-interacting protein 1-like	1747	3198	4419	4293	13657	2711	3651	2781	9143	3661	3639	2425	9725	32525
ENSMGAG00000004790	FLII	FLII actin remodeling protein	2183	2780	3826	4496	13285	2524	2659	3316	8499	3590	3123	3981	10694	32478
ENSMGAG00000009894	LOC100551262	neurabin-1-like	1624	3649	5877	5417	16567	1836	2639	2257	6732	3583	4547	983	9113	32412
ENSMGAG00000008884	ENSMGAG00000008884	IkappaB kinase complex-associated protein	2275	3370	3719	3757	13121	2387	3615	3514	9516	3694	2899	3175	9768	32405
MCRS1	MCRS1	microspherule protein 1 [Source:HGNC Symbol;Acc:HGNC:6960]	2499	2756	3477	3664	12396	2545	2990	2789	8324	3592	2465	5609	11666	32386
LUC7L3	LUC7L3	LUC7 like 3 pre-mRNA splicing factor [Source:HGNC Symbol;Acc:HGNC:24309]	2165	3328	3565	3596	12654	3411	3534	3075	10020	2853	3742	3110	9705	32379
PSMD4	PSMD4	proteasome 26S subunit, non-ATPase 4 [Source:HGNC Symbol;Acc:HGNC:9561]	2647	2792	3341	3423	12203	2731	2674	3169	8574	2424	2688	6486	11598	32375
ENSMGAG00000006810	CDC42	cell division cycle 42	2251	3559	3763	3989	13562	2691	4153	3656	10500	3414	2809	2081	8304	32366
ENSMGAG00000010724	RPL7L1	ribosomal protein L7 like 1	2574	3135	3338	3456	12503	3167	4241	3460	10868	3200	2793	3001	8994	32365
DAZAP1	DAZAP1	DAZ associated protein 1 [Source:HGNC Symbol;Acc:HGNC:2683]	2373	3204	3431	4183	13191	2817	3971	2762	9550	3421	2671	3528	9620	32361
ENSMGAG00000017881	LOC100548591	peptidyl-prolyl cis-trans isomerase D-like [ Meleagris gallopavo (turkey) ]	2813	2905	2751	3321	11790	2936	3861	3372	10169	3804	2083	4458	10345	32304
ENSMGAG00000007688	HACD1	3-hydroxyacyl-CoA dehydratase 1	1554	3606	3591	2634	11385	3252	5172	4219	12643	2584	2390	3294	8268	32296
HEATR1	HEATR1	HEAT repeat containing 1 [Source:HGNC Symbol;Acc:HGNC:25517]	2185	3221	3736	3703	12845	2866	4653	3560	11079	3300	2920	2150	8370	32294
ENSMGAG00000011225	SCP2	sterol carrier protein 2	2291	3108	3200	3272	11871	3908	4119	2845	10872	2536	3731	3144	9411	32154
ANKRD10	ANKRD10	ankyrin repeat domain 10 [Source:HGNC Symbol;Acc:HGNC:20265]	1695	3358	3925	4471	13449	3374	3471	3531	10376	3423	3277	1589	8289	32114
ENSMGAG00000011724	USP1	ubiquitin specific peptidase 1	2254	3242	4280	3979	13755	3146	4763	3030	10939	2941	2456	2014	7411	32105
BLMH	BLMH	bleomycin hydrolase [Source:HGNC Symbol;Acc:HGNC:1059]	2239	3137	3385	4196	12957	2983	3590	3307	9880	3463	2685	3116	9264	32101
ENSMGAG00000001140	ENSMGAG00000001140	PITH domain-containing protein	2173	3222	2389	3360	11144	4490	4314	2654	11458	2161	2689	4639	9489	32091
TOM1	TOM1	target of myb1 membrane trafficking protein [Source:HGNC Symbol;Acc:HGNC:11982]	3676	3658	3795	2725	13854	2847	1947	3601	8395	2219	3330	4286	9835	32084
ENSMGAG00000009091	RAE1	ribonucleic acid export 1	2424	3200	3575	3427	12626	3529	4226	2832	10587	2573	3395	2878	8846	32059
GOLIM4	GOLIM4	golgi integral membrane protein 4 [Source:HGNC Symbol;Acc:HGNC:15448]	1597	3457	4298	4234	13586	3467	4312	2965	10744	3599	2889	1206	7694	32024
IBTK	IBTK	inhibitor of Bruton tyrosine kinase [Source:HGNC Symbol;Acc:HGNC:17853]	1556	3581	3802	3795	12734	2766	4151	3453	10370	3938	3276	1697	8911	32015
COPS2	COPS2	COP9 signalosome subunit 2 [Source:HGNC Symbol;Acc:HGNC:30747]	2361	3245	2814	3070	11490	4342	4106	2675	11123	2581	3492	3239	9312	31925
CD164	CD164	CD164 molecule	1557	3347	3799	4533	13236	3785	3875	2762	10422	2516	4296	1439	8251	31909
LGALS1	LGALS1	galectin 1 [Source:HGNC Symbol;Acc:HGNC:6561]	2632	2702	3687	3599	12620	3247	3943	2773	9963	3054	1945	4305	9304	31887
PPP2R5A	PPP2R5A	protein phosphatase 2 regulatory subunit B'alpha [Source:HGNC Symbol;Acc:HGNC:9309]	2388	2855	3353	3908	12504	3839	2823	3104	9766	2723	3543	3330	9596	31866
ENSMGAG00000020739	LOC100549823	MICOS complex subunit MIC60-like [ Meleagris gallopavo (turkey) ]	1955	3287	3118	4362	12722	2537	2921	3232	8690	4424	2508	3513	10445	31857
VASH2	VASH2	vasohibin 2 [Source:HGNC Symbol;Acc:HGNC:25723]	794	3574	3188	4108	11664	2475	3521	3102	9098	5625	2950	2496	11071	31833
ENSMGAG00000007899	BRD2	bromodomain containing 2	2387	3164	4239	4080	13870	3168	3143	2834	9145	3151	2797	2805	8753	31768
ENSMGAG00000004574	FDPS	Farnesyl diphosphate synthase	1109	4016	4103	2855	12083	1656	2600	1707	5963	3535	2704	7483	13722	31768
ENSMGAG00000008839	TUBB6	tubulin beta 6 class V	1951	3102	3402	3741	12196	2820	5097	3436	11353	2879	2540	2775	8194	31743
ENSMGAG00000005919	AIMP1	aminoacyl tRNA synthetase complex interacting multifunctional protein 1	2416	2585	3136	3154	11291	3039	3513	3448	10000	2777	2602	5065	10444	31735
IDE	IDE	insulin degrading enzyme [Source:HGNC Symbol;Acc:HGNC:5381]	1226	3307	3388	4280	12201	3619	4470	3404	11493	3200	3070	1747	8017	31711
ENSMGAG00000008993	VAPB	VAMP associated protein B and C	2168	3250	2986	3572	11976	3549	3974	2481	10004	2455	3303	3963	9721	31701
CSNK1A1	CSNK1A1	casein kinase 1 alpha 1 [Source:HGNC Symbol;Acc:HGNC:2451]	1802	3156	3572	5007	13537	2954	3493	3232	9679	3511	3046	1909	8466	31682
ENSMGAG00000013154	CHMP3	charged multivesicular body protein 3	3017	2985	2422	2833	11257	3908	3746	3272	10926	2430	2174	4884	9488	31671
ENSMGAG00000006951	ACAP2	ArfGAP with coiled-coil, ankyrin repeat and PH domains 2	2345	3130	3618	4165	13258	3995	3837	2390	10222	2715	3226	2244	8185	31665
ENSMGAG00000008651	ACADS	acyl-CoA dehydrogenase short chain	2354	3004	2869	3371	11598	2575	3148	2981	8704	3811	2739	4812	11362	31664
ENSMGAG00000000877	RANBP3	RAN binding protein 3	2096	3337	3255	3717	12405	2789	3816	4039	10644	3106	2900	2576	8582	31631
ENSMGAG00000013883	TIGAR	TP53 induced glycolysis regulatory phosphatase	2285	3455	2773	2187	10700	5118	4456	3240	12814	2076	2166	3872	8114	31628
ENSMGAG00000021884	CHCHD3	coiled-coil-helix-coiled-coil-helix domain containing 3 [Source:NCBI gene;Acc:418435] ortholog	2624	3209	2611	3293	11737	3531	3770	3006	10307	3422	2769	3385	9576	31620
ENSMGAG00000007843	DNTTIP2	deoxynucleotidyltransferase terminal interacting protein 2	2088	2905	3569	3729	12291	3055	4150	3216	10421	2910	3125	2866	8901	31613
RBM39	RBM39	RNA binding motif protein 39 [Source:HGNC Symbol;Acc:HGNC:15923]	2016	3303	3989	4524	13832	2859	3489	2906	9254	3060	3305	2161	8526	31612
ENSMGAG00000011623	TPD52	tumor protein D52	2541	2936	2747	2918	11142	3040	4170	3091	10301	3037	2272	4853	10162	31605
ENSMGAG00000011551	HTRA1	HtrA serine peptidase 1	2427	3233	3496	3536	12692	3515	3335	3101	9951	3093	3355	2475	8923	31566
TMEM38B	TMEM38B	transmembrane protein 38B [Source:HGNC Symbol;Acc:HGNC:25535]	1681	3527	3193	4746	13147	3294	3413	2876	9583	3267	3520	2040	8827	31557
PPP3CA	PPP3CA	protein phosphatase 3 catalytic subunit alpha [Source:HGNC Symbol;Acc:HGNC:9314]	1959	3465	3906	4135	13465	3041	3344	3126	9511	2992	3290	2275	8557	31533
RBX1	RBX1	ring-box 1 [Source:HGNC Symbol;Acc:HGNC:9928]	2647	2997	2574	2541	10759	3703	3663	2884	10250	3330	2266	4887	10483	31492
ENSMGAG00000002172	GET4	golgi to ER traffic protein 4	2527	3289	3419	3675	12910	3285	3035	2833	9153	3067	3285	3075	9427	31490
RAB10	RAB10	RAB10, member RAS oncogene family [Source:HGNC Symbol;Acc:HGNC:9759]	1702	3232	3488	4770	13192	2702	3633	3465	9800	3678	2857	1917	8452	31444
ABCA1	ABCA1	ATP binding cassette subfamily A member 1 [Source:HGNC Symbol;Acc:HGNC:29]	1759	3353	4472	5545	15129	3013	4316	3138	10467	2020	3263	550	5833	31429
ENSMGAG00000009080	ECI1	enoyl-CoA delta isomerase 1	2910	3244	3190	2953	12297	2623	2970	3068	8661	3010	2941	4516	10467	31425
ENSMGAG00000001504	ENSMGAG00000001504	Uncharacterized protein	1514	3449	4361	4026	13350	3003	3909	2787	9699	3394	3168	1784	8346	31395
ENSMGAG00000007093	HM13	histocompatibility minor 13	2252	2973	3817	3638	12680	2731	3365	2897	8993	3036	3045	3634	9715	31388
PPP6R2	PPP6R2	protein phosphatase 6 regulatory subunit 2 [Source:HGNC Symbol;Acc:HGNC:19253]	2289	2536	3360	4243	12428	3027	2942	3374	9343	2808	2600	4205	9613	31384
ENSMGAG00000003545	STAT3	signal transducer and activator of transcription 3	1917	2965	4038	4458	13378	2590	3024	2848	8462	3462	3432	2644	9538	31378
ENSMGAG00000006824	NAMPT	nicotinamide phosphoribosyltransferase	2179	2799	4860	3215	13053	4499	3455	3451	11405	2232	3229	1444	6905	31363
STAG2	STAG2	stromal antigen 2 [Source:HGNC Symbol;Acc:HGNC:11355]	1540	3586	4157	4512	13795	2764	3606	2885	9255	3050	3873	1332	8255	31305
FSD2	FSD2	fibronectin type III and SPRY domain containing 2 [Source:HGNC Symbol;Acc:HGNC:18024]	1790	3157	2785	4616	12348	3106	3701	3337	10144	3640	3318	1827	8785	31277
NMT1	NMT1	N-myristoyltransferase 1 [Source:HGNC Symbol;Acc:HGNC:7857]	2259	3027	3184	3906	12376	2596	3077	3031	8704	3218	2860	4088	10166	31246
ENSMGAG00000007997	PSMD1	proteasome 26S subunit, non-ATPase 1	1643	2788	2938	3830	11199	2927	3637	2850	9414	3550	2957	4104	10611	31224
ENSMGAG00000010996	EPS15	epidermal growth factor receptor pathway substrate 15	1605	3566	4051	3672	12894	2823	3808	3300	9931	3123	4160	1101	8384	31209
ENSMGAG00000016759	LOC100538920	ATP synthase F (0) complex subunit C2, mitochondrial-like	2462	2934	2968	2695	11059	2600	3395	2731	8726	3302	2229	5861	11392	31177
ENSMGAG00000002696	MRPL45	mitochondrial ribosomal protein L45	2850	3199	2844	2893	11786	2761	2819	2688	8268	3115	3060	4922	11097	31151
GMPR	GMPR	guanosine monophosphate reductase [Source:HGNC Symbol;Acc:HGNC:4376]	1529	3276	3311	5186	13302	2617	3698	3049	9364	4122	2764	1583	8469	31135
CRAT	CRAT	carnitine O-acetyltransferase [Source:HGNC Symbol;Acc:HGNC:2342]	1611	2781	4061	4537	12990	2359	3196	3345	8900	3038	4111	1995	9144	31034
LAMTOR3	LAMTOR3	late endosomal/lysosomal adaptor, MAPK and MTOR activator 3 [Source:HGNC Symbol;Acc:HGNC:15606]	2447	3141	3209	2962	11759	2954	3457	3231	9642	2864	3277	3428	9569	30970
ATP11B	ATP11B	ATPase phospholipid transporting 11B (putative) [Source:HGNC Symbol;Acc:HGNC:13553]	1329	3441	3791	3800	12361	3035	3808	2692	9535	3590	3099	2380	9069	30965
ENSMGAG00000007523	DDOST	dolichyl-diphosphooligosaccharide--protein glycosyltransferase non-catalytic subunit	2088	2847	3347	3469	11751	2582	3578	2962	9122	3258	3298	3528	10084	30957
ENSMGAG00000011730	BIN1	Bridging integrator 1	1302	3095	2878	4310	11585	2550	3586	4920	11056	3795	3416	1088	8299	30940
WIPI1	WIPI1	WD repeat domain, phosphoinositide interacting 1 [Source:HGNC Symbol;Acc:HGNC:25471]	2598	3449	3524	3843	13414	2486	3688	3348	9522	3247	2311	2406	7964	30900
HSPB8	HSPB8	heat shock protein family B (small) member 8 [Source:HGNC Symbol;Acc:HGNC:30171]	1741	2948	1855	4298	10842	2550	3510	2550	8610	4338	1495	5609	11442	30894
ENSMGAG00000000956	ENSMGAG00000000956	Musculoskeletal embryonic nuclear protein 1	1136	3731	5308	5075	15250	1910	1539	1358	4807	3362	3168	4275	10805	30862
NEK6	NEK6	NIMA related kinase 6 [Source:HGNC Symbol;Acc:HGNC:7749]	1750	2900	3000	3368	11018	3239	4003	3008	10250	3278	3078	3231	9587	30855
ENSMGAG00000001155	SELENBP1	selenium binding protein 1	2509	2619	4655	4596	14379	2962	2513	1949	7424	2249	4478	2322	9049	30852
ENSMGAG00000005021	PIK3R2	phosphoinositide-3-kinase regulatory subunit 2	1701	3074	4503	4143	13421	2508	3365	3293	9166	3706	2810	1703	8219	30806
SEC13	SEC13	SEC13 homolog, nuclear pore and COPII coat complex component [Source:HGNC Symbol;Acc:HGNC:10697]	2482	3053	2830	3348	11713	2781	3992	3284	10057	3063	2797	3145	9005	30775
ENSMGAG00000014426	MINA	MYC induced nuclear antigen	2967	2995	2900	2840	11702	2778	3621	3250	9649	2950	3129	3308	9387	30738
ENSMGAG00000009682	LOC100540358	protein SCAF11	1792	3123	3503	3951	12369	2527	3703	3116	9346	3811	2753	2434	8998	30713
ENSMGAG00000009940	GRSF1	G-rich RNA sequence binding factor 1	2346	2842	2930	3444	11562	2446	2969	2576	7991	3551	2504	4998	11053	30606
ENSMGAG00000005580	POLDIP2	DNA polymerase delta interacting protein 2	2217	3341	3180	3941	12679	2328	2653	3050	8031	3402	2717	3707	9826	30536
ENSMGAG00000016449	TM9SF3	transmembrane 9 superfamily member 3	1650	3223	3214	3525	11612	3458	4746	2962	11166	2994	2863	1883	7740	30518
ENSMGAG00000005763	CD36	CD36 molecule	2089	2450	4826	3766	13131	2973	2355	1884	7212	2643	5589	1935	10167	30510
ENSMGAG00000004581	HOMER3	homer scaffold protein 3	2063	2482	2202	4397	11144	2219	3731	4041	9991	4838	1855	2662	9355	30490
ENSMGAG00000020931	H3-3A	H3.3 histone A [Source:HGNC Symbol;Acc:HGNC:4764] ortholog	1977	3050	3526	3782	12335	2889	3150	2713	8752	2806	3372	3210	9388	30475
MRPL3	MRPL3	mitochondrial ribosomal protein L3 [Source:HGNC Symbol;Acc:HGNC:10379]	1743	3160	2483	3106	10492	2997	3943	3073	10013	3043	2099	4827	9969	30474
NFE2L2	NFE2L2	nuclear factor, erythroid 2 like 2 [Source:HGNC Symbol;Acc:HGNC:7782]	2200	3376	3261	3765	12602	3401	3684	2988	10073	2457	3143	2184	7784	30459
ENSMGAG00000003229	UBE2F	ubiquitin conjugating enzyme E2 F (putative)	3007	2781	2949	2691	11428	3382	3723	2749	9854	2382	2626	4154	9162	30444
ENSMGAG00000003104	CDC34	cell division cycle 34, ubiqiutin conjugating enzyme	2397	2949	3947	5045	14338	3013	1747	2490	7250	2068	3653	3095	8816	30404
ENSMGAG00000012825	GRPEL1	GrpE like 1, mitochondrial	2929	3185	2680	2617	11411	3183	3448	3036	9667	2915	2422	3970	9307	30385
ABLIM2	ABLIM2	actin binding LIM protein family member 2 [Source:HGNC Symbol;Acc:HGNC:19195]	2229	3091	4015	4901	14236	2750	3248	2980	8978	2231	3348	1589	7168	30382
CNTRL	CNTRL	centriolin [Source:HGNC Symbol;Acc:HGNC:1858]	1649	3023	4821	4995	14488	2521	2780	2632	7933	3193	3187	1570	7950	30371
ENSMGAG00000019958	ENSMGAG00000019958	Nipped-B homolog-like [Source:NCBI gene;Acc:427439] ortholog	1393	3334	4318	4585	13630	2596	3143	2861	8600	2851	3839	1451	8141	30371
ENSMGAG00000008594	VPS4A	Vesicle-fusing ATPase (EC 3.6.4.6)	2502	3055	3016	3459	12032	2702	2796	2528	8026	3075	2387	4841	10303	30361
ENSMGAG00000011191	NUSAP1	nucleolar and spindle associated protein 1	2147	3134	4408	4284	13973	3067	3716	2260	9043	2398	2865	2036	7299	30315
CBR1	CBR1	carbonyl reductase 1 [Source:HGNC Symbol;Acc:HGNC:1548]	2529	2968	3204	3688	12389	3075	3099	3209	9383	2775	3035	2717	8527	30299
ENSMGAG00000015080	FRY	FRY microtubule binding protein	1220	3531	2716	4688	12155	2538	2825	3207	8570	3804	2896	2860	9560	30285
CTDSPL2	CTDSPL2	CTD small phosphatase like 2 [Source:HGNC Symbol;Acc:HGNC:26936]	1783	3268	3477	3639	12167	3127	3984	2906	10017	3164	2993	1891	8048	30232
ENSMGAG00000006455	TNRC6A	trinucleotide repeat containing adaptor 6A	1227	3280	3489	5009	13005	2213	3339	3522	9074	3638	3818	686	8142	30221
RFC4	RFC4	replication factor C subunit 4 [Source:HGNC Symbol;Acc:HGNC:9972]	2783	2873	2632	3010	11298	3187	3542	2747	9476	2783	2491	4138	9412	30186
VPS26C	VPS26C	VPS26 endosomal protein sorting factor C [Source:HGNC Symbol;Acc:HGNC:3044]	2011	3075	2819	2761	10666	2819	4345	3013	10177	3031	3009	3265	9305	30148
ENSMGAG00000003497	UBE2Q2	ubiquitin conjugating enzyme E2 Q2	2255	3351	3668	3364	12638	3668	2552	2950	9170	2085	2914	3340	8339	30147
BCLAF1	BCLAF1	BCL2 associated transcription factor 1 [Source:HGNC Symbol;Acc:HGNC:16863]	1814	2901	3660	4277	12652	2920	3481	2814	9215	3054	3226	1989	8269	30136
NOP2	NOP2	NOP2 nucleolar protein [Source:HGNC Symbol;Acc:HGNC:7867]	2624	2532	3214	2994	11364	2423	3596	3386	9405	2634	2935	3790	9359	30128
ENSMGAG00000001177	MRPL40	mitochondrial ribosomal protein L40	2852	2751	2449	2401	10453	3391	3053	3161	9605	2668	2538	4856	10062	30120
SEMA6D	SEMA6D	semaphorin 6D [Source:HGNC Symbol;Acc:HGNC:16770]	1279	3865	2973	3854	11971	2453	3474	3611	9538	3656	3630	1318	8604	30113
ENSMGAG00000001399	AIMP2	aminoacyl tRNA synthetase complex interacting multifunctional protein 2	2478	2779	2465	2927	10649	2822	3565	2919	9306	3333	2007	4811	10151	30106
ENSMGAG00000009263	PFDN4	prefoldin subunit 4	2554	3165	2721	2402	10842	3738	3741	2767	10246	2479	2851	3663	8993	30081
ENSMGAG00000003648	EIF2D	eukaryotic translation initiation factor 2D	2693	2798	2440	3553	11484	2671	3236	3258	9165	2434	3333	3642	9409	30058
TTC37	TTC37	#N/A	1938	3067	3048	3332	11385	3146	3844	3566	10556	3154	2780	2130	8064	30005
ENSMGAG00000008055	HMGB3	high mobility group box 3	2030	2945	3794	3944	12713	2684	4072	2697	9453	2783	2625	2419	7827	29993
KIF15	KIF15	kinesin family member 15 [Source:HGNC Symbol;Acc:HGNC:17273]	1800	3138	4359	4080	13377	2926	3753	2454	9133	2860	2589	2016	7465	29975
NDUFS6	NDUFS6	NADH:ubiquinone oxidoreductase subunit S6 [Source:HGNC Symbol;Acc:HGNC:7713]	2738	2692	2776	2822	11028	2536	3042	2915	8493	3279	2003	5167	10449	29970
ENSMGAG00000018485	HDGF	hepatoma-derived growth factor [Source:NCBI gene;Acc:776936] ortholog	2740	2727	3099	3387	11953	2498	2677	2555	7730	3256	2470	4549	10275	29958
ENSMGAG00000012796	LOC100549822	epididymis-specific alpha-mannosidase	2071	3165	3162	3435	11833	3079	3162	3225	9466	2850	2976	2766	8592	29891
ARF4	ARF4	ADP ribosylation factor 4 [Source:HGNC Symbol;Acc:HGNC:655]	1600	2820	3656	3803	11879	2802	4135	2855	9792	2556	2927	2722	8205	29876
CAPZA1	CAPZA1	capping actin protein of muscle Z-line subunit alpha 1 [Source:HGNC Symbol;Acc:HGNC:1488]	2015	3338	2242	3024	10619	3060	4274	3664	10998	3292	2131	2834	8257	29874
SELENOF	SELENOF	selenoprotein F [Source:NCBI gene (formerly Entrezgene);Acc:100547530]	2070	2842	3274	2842	11028	3497	4205	2401	10103	2231	2970	3523	8724	29855
ENSMGAG00000001831	SNRNP200	small nuclear ribonucleoprotein U5 subunit 200	2035	2874	3938	3922	12769	2455	2774	2677	7906	3462	3012	2687	9161	29836
ENSMGAG00000006928	BDH1	3-hydroxybutyrate dehydrogenase 1	1521	2840	2440	3919	10720	2463	3430	2696	8589	3880	2176	4433	10489	29798
SYNE1	SYNE1	spectrin repeat containing nuclear envelope protein 1 [Source:HGNC Symbol;Acc:HGNC:17089]	1361	3953	4155	4294	13763	2106	2381	2946	7433	3265	4211	1113	8589	29785
ENSMGAG00000007943	SEC31A	SEC31 homolog A, COPII coat complex component	1654	3099	3643	4532	12928	2881	3730	2898	9509	2945	2656	1660	7261	29698
ENSMGAG00000009420	DNAJA3	DnaJ heat shock protein family (Hsp40) member A3	2361	3141	2992	3722	12216	2569	2781	3329	8679	3121	2776	2857	8754	29649
ENSMGAG00000004059	PRKCQ	protein kinase C theta	1571	3315	4226	4519	13631	3207	2795	2971	8973	2819	2894	1299	7012	29616
PDS5A	PDS5A	PDS5 cohesin associated factor A [Source:HGNC Symbol;Acc:HGNC:29088]	1679	3613	4002	3546	12840	2727	3168	2649	8544	2821	3985	1386	8192	29576
UBE2H	UBE2H	ubiquitin conjugating enzyme E2 H [Source:HGNC Symbol;Acc:HGNC:12484]	1982	2991	3335	3947	12255	2917	2455	3194	8566	2735	3489	2527	8751	29572
ENSMGAG00000009872	IP6K3	inositol hexakisphosphate kinase 3	1584	2739	2854	4021	11198	2932	3327	3079	9338	3156	2509	3350	9015	29551
STYXL2	STYXL2	serine/threonine/tyrosine interacting like 2 [Source:HGNC Symbol;Acc:HGNC:25034]	1621	3373	3486	4541	13021	2263	2879	3321	8463	2733	3426	1881	8040	29524
ENSMGAG00000004691	LOC100548337	protein farnesyltransferase subunit beta-like	2469	2924	2919	3158	11470	2534	3244	2224	8002	3086	2080	4884	10050	29522
MRPL57	MRPL57	mitochondrial ribosomal protein L57 [Source:HGNC Symbol;Acc:HGNC:14514]	2767	2879	2666	2857	11169	2786	2518	2912	8216	2893	2316	4900	10109	29494
NUDT21	NUDT21	nudix hydrolase 21 [Source:HGNC Symbol;Acc:HGNC:13870]	2505	2919	3357	3014	11795	2545	3473	2950	8968	2683	2558	3484	8725	29488
GBF1	GBF1	golgi brefeldin A resistant guanine nucleotide exchange factor 1 [Source:HGNC Symbol;Acc:HGNC:4181]	1617	2674	4133	3837	12261	2450	3216	3342	9008	3196	2733	2276	8205	29474
DCUN1D4	DCUN1D4	defective in cullin neddylation 1 domain containing 4 [Source:HGNC Symbol;Acc:HGNC:28998]	1909	2819	2363	2668	9759	4141	4370	2640	11151	2313	2861	3383	8557	29467
ENSMGAG00000007092	ARHGAP21	Rho GTPase activating protein 21	1623	2999	3890	4205	12717	2621	3477	2866	8964	2885	3319	1573	7777	29458
UBR5	UBR5	ubiquitin protein ligase E3 component n-recognin 5 [Source:HGNC Symbol;Acc:HGNC:16806]	1601	3103	3898	4542	13144	2619	3071	2747	8437	3244	3264	1363	7871	29452
SLMAP	SLMAP	sarcolemma associated protein [Source:HGNC Symbol;Acc:HGNC:16643]	1733	2850	2669	3828	11080	2998	2719	2940	8657	3629	2452	3607	9688	29425
RRP12	RRP12	ribosomal RNA processing 12 homolog [Source:HGNC Symbol;Acc:HGNC:29100]	2416	2254	3356	3232	11258	1806	3047	3621	8474	3415	1849	4385	9649	29381
PARP1	PARP1	poly(ADP-ribose) polymerase 1 [Source:HGNC Symbol;Acc:HGNC:270]	1779	2840	3350	3745	11714	2485	3671	3175	9331	3530	2413	2384	8327	29372
SARS1	SARS1	seryl-tRNA synthetase 1 [Source:HGNC Symbol;Acc:HGNC:10537]	3126	2727	2899	3484	12236	2653	2521	2105	7279	3092	1826	4912	9830	29345
PALD1	PALD1	phosphatase domain containing paladin 1 [Source:HGNC Symbol;Acc:HGNC:23530]	2275	2776	3542	3463	12056	2630	3206	2736	8572	3202	2558	2927	8687	29315
ENSMGAG00000004374	MRPS22	Mitochondrial ribosomal protein S22	2603	3046	2539	2953	11141	2350	3243	2731	8324	3380	1556	4884	9820	29285
ENSMGAG00000018052	ENSMGAG00000018052	novel protein coding gene	2763	3220	2943	2738	11664	2589	2623	2801	8013	2774	2776	4001	9551	29228
ENSMGAG00000007149	USO1	USO1 vesicle transport factor	2166	2770	3631	3820	12387	2346	2771	2931	8048	3136	2832	2817	8785	29220
ENSMGAG00000019411	LOC100550954	frizzled-2	2246	3057	4355	3476	13134	3301	2351	2897	8549	1951	2170	3375	7496	29179
ENSMGAG00000020045	CD320	CD320 CD320 molecule [ Meleagris gallopavo (turkey) ]	2661	2773	2815	2784	11033	3022	3047	2621	8690	3036	2054	4351	9441	29164
DENR	DENR	density regulated re-initiation and release factor [Source:HGNC Symbol;Acc:HGNC:2769]	2600	2978	2482	2247	10307	3213	3728	2806	9747	2984	2138	3958	9080	29134
ENSMGAG00000002119	SBDS	SBDS ribosome maturation factor	2189	3056	3351	3178	11774	2421	3310	3384	9115	2919	2870	2453	8242	29131
SSRP1	SSRP1	structure specific recognition protein 1 [Source:HGNC Symbol;Acc:HGNC:11327]	2431	2596	3767	3452	12246	2266	2947	2552	7765	3314	2382	3396	9092	29103
TMEM184B	TMEM184B	transmembrane protein 184B [Source:HGNC Symbol;Acc:HGNC:1310]	1802	2707	3837	3583	11929	2840	3110	2990	8940	3037	2679	2514	8230	29099
CHTOP	CHTOP	chromatin target of PRMT1 [Source:HGNC Symbol;Acc:HGNC:24511]	1922	2820	3111	2953	10806	2332	3227	2785	8344	3042	2772	4132	9946	29096
IARS2	IARS2	isoleucyl-tRNA synthetase 2, mitochondrial [Source:HGNC Symbol;Acc:HGNC:29685]	2271	2953	3578	3514	12316	2145	2941	2958	8044	2967	2986	2756	8709	29069
ENSMGAG00000010436	NT5C2	5'-nucleotidase, cytosolic II	1687	2603	3222	5252	12764	1984	2558	2697	7239	4189	2901	1973	9063	29066
FLNB	FLNB	filamin B [Source:HGNC Symbol;Acc:HGNC:3755]	1124	2833	3652	5090	12699	2812	3598	2739	9149	3783	2634	787	7204	29052
ENSMGAG00000003531	ALDH9A1	aldehyde dehydrogenase 9 family member A1	2330	3215	3166	3415	12126	2460	2856	2349	7665	3340	2818	3076	9234	29025
ENSMGAG00000001476	IWS1	interacts with SUPT6H, CTD assembly factor 1	2064	2978	3496	3314	11852	2651	3233	2837	8721	2978	2748	2708	8434	29007
ENSMGAG00000009238	DKC1	dyskerin pseudouridine synthase 1	2661	2884	3731	3509	12785	2520	3025	2625	8170	2584	3229	2221	8034	28989
ENSMGAG00000008443	ATP6AP1	ATPase H+ transporting accessory protein 1	2316	3200	2969	2831	11316	3581	4339	2806	10726	2204	2628	2106	6938	28980
RAB3GAP2	RAB3GAP2	RAB3 GTPase activating non-catalytic protein subunit 2 [Source:HGNC Symbol;Acc:HGNC:17168]	1575	2829	3806	3706	11916	3202	3757	2911	9870	2750	2879	1565	7194	28980
ENSMGAG00000005486	GNAI2	G protein subunit alpha i2	2120	2558	3332	3401	11411	2912	3142	2994	9048	2957	2607	2956	8520	28979
PPFIBP1	PPFIBP1	PPFIA binding protein 1 [Source:HGNC Symbol;Acc:HGNC:9249]	1258	3266	4228	4165	12917	2575	3328	2958	8861	3230	2896	1063	7189	28967
ENSMGAG00000013559	STRAP	serine/threonine kinase receptor associated protein	2077	2821	2831	3365	11094	2893	3231	3138	9262	2786	2658	3161	8605	28961
EIF4E	EIF4E	eukaryotic translation initiation factor 4E [Source:HGNC Symbol;Acc:HGNC:3287]	2082	3201	2892	2964	11139	3094	3982	3156	10232	2733	2557	2294	7584	28955
CBX3	CBX3	chromobox 3 [Source:HGNC Symbol;Acc:HGNC:1553]	2088	3011	3105	3015	11219	3401	3629	2481	9511	2672	3231	2313	8216	28946
NAV2	NAV2	neuron navigator 2 [Source:HGNC Symbol;Acc:HGNC:15997]	1059	2648	3207	4448	11362	3094	3114	3331	9539	3668	3800	562	8030	28931
ENSMGAG00000011572	ARPC2	actin related protein 2/3 complex subunit 2	1760	2625	2682	3442	10509	2814	3660	2641	9115	3145	2439	3721	9305	28929
SQSTM1	SQSTM1	sequestosome 1 [Source:HGNC Symbol;Acc:HGNC:11280]	2342	2261	3669	5516	13788	3009	1972	2115	7096	1760	2958	3295	8013	28897
RUVBL1	RUVBL1	RuvB like AAA ATPase 1 [Source:HGNC Symbol;Acc:HGNC:10474]	2291	2832	3072	2834	11029	2652	3779	2878	9309	3156	2373	3025	8554	28892
ENSMGAG00000011493	PCM1	pericentriolar material 1	1614	2905	3416	3324	11259	2665	3847	3160	9672	2431	3355	2159	7945	28876
SDCBP	SDCBP	syndecan binding protein [Source:HGNC Symbol;Acc:HGNC:10662]	1803	2990	3108	3340	11241	2700	3376	2885	8961	3099	3262	2236	8597	28799
ENSMGAG00000008920	idh1	isocitrate dehydrogenase (NADP(+)) 1	1866	2738	3244	2815	10663	3214	3086	2819	9119	2685	2976	3355	9016	28798
ENSMGAG00000003889	SEPTIN9	septin 9	1673	3242	4100	3718	12733	2069	3297	2945	8311	3678	2896	1149	7723	28767
ENSMGAG00000014017	ROCK2	Rho associated coiled-coil containing protein kinase 2	1294	3107	3661	3789	11851	2909	4040	3024	9973	2954	2572	1366	6892	28716
MTHFD1	MTHFD1	methylenetetrahydrofolate dehydrogenase, cyclohydrolase and formyltetrahydrofolate synthetase 1 [Source:HGNC Symbol;Acc:HGNC:7432]	2427	2794	3233	3427	11881	2216	3569	3407	9192	2945	2256	2441	7642	28715
ENSMGAG00000021936	LOC104917029	troponin T, slow skeletal muscle-like	1282	2417	1874	3382	8955	1985	3011	3948	8944	4689	2790	3313	10792	28691
SMAD1	SMAD1	SMAD family member 1 [Source:HGNC Symbol;Acc:HGNC:6767]	1485	2671	3668	4031	11855	2770	2824	1885	7479	2686	4686	1985	9357	28691
MRC2	MRC2	mannose receptor C type 2 [Source:HGNC Symbol;Acc:HGNC:16875]	1647	3301	4061	3792	12801	3151	2976	2515	8642	3309	2422	1483	7214	28657
PDCD4	PDCD4	programmed cell death 4 [Source:HGNC Symbol;Acc:HGNC:8763]	2520	2886	4260	3401	13067	2612	2286	2047	6945	2615	3830	2198	8643	28655
MTREX	MTREX	Mtr4 exosome RNA helicase [Source:HGNC Symbol;Acc:HGNC:18734]	2476	2814	3298	2979	11567	2770	3224	2628	8622	2388	2759	3305	8452	28641
ENSMGAG00000013208	MKRN1	makorin ring finger protein 1	1838	2654	3108	3552	11152	2476	3402	3225	9103	3178	2980	2217	8375	28630
OGA	OGA	O-GlcNAcase [Source:HGNC Symbol;Acc:HGNC:7056]	1505	3000	3619	3994	12118	2351	2829	3006	8186	4246	2986	1089	8321	28625
AHSA1	AHSA1	activator of HSP90 ATPase activity 1 [Source:HGNC Symbol;Acc:HGNC:1189]	1737	2931	2485	3209	10362	2450	3056	3361	8867	3395	2168	3831	9394	28623
PCYOX1	PCYOX1	prenylcysteine oxidase 1 [Source:HGNC Symbol;Acc:HGNC:20588]	2797	2869	3062	3695	12423	2112	2318	2664	7094	2529	2965	3588	9082	28599
NT5C3A	NT5C3A	5'-nucleotidase, cytosolic IIIA [Source:HGNC Symbol;Acc:HGNC:17820]	2984	2307	2218	2289	9798	3422	2874	4736	11032	882	4647	2229	7758	28588
KIF11	KIF11	kinesin family member 11 [Source:HGNC Symbol;Acc:HGNC:6388]	1514	3003	4515	4666	13698	2711	3210	2351	8272	2621	2575	1398	6594	28564
ENSMGAG00000006589	CD74	CD74 molecule	2842	2737	1990	1973	9542	3191	3593	4360	11144	2292	3767	1761	7820	28506
ENSMGAG00000012868	LOC100546408	glycerol-3-phosphate dehydrogenase, mitochondrial	2452	3099	3836	2793	12180	2348	2596	4051	8995	2629	2403	2228	7260	28435
ENSMGAG00000004684	TMEM258	transmembrane protein 258	2291	2885	2545	2380	10101	2654	3317	2793	8764	2943	2157	4470	9570	28435
ENSMGAG00000008600	HOPX	HOP homeobox	1566	3341	5177	2606	12690	1835	1741	2693	6269	3416	2697	3348	9461	28420
HIGD1A	HIGD1A	HIG1 hypoxia inducible domain family member 1A [Source:HGNC Symbol;Acc:HGNC:29527]	1580	2476	2568	3079	9703	3469	3695	3397	10561	3120	1594	3358	8072	28336
TXN	TXN	thioredoxin [Source:HGNC Symbol;Acc:HGNC:12435]	1762	2825	2637	3059	10283	2325	3462	2266	8053	2898	2405	4638	9941	28277
ENSMGAG00000000901	IK	IK cytokine	2179	2492	3100	3452	11223	2225	2272	2775	7272	2831	2746	4201	9778	28273
ENSMGAG00000001145	STARD8	StAR related lipid transfer domain containing 8	2105	2751	4397	3654	12907	2299	3160	2953	8412	2992	2230	1723	6945	28264
ENSMGAG00000000806	LOC100549832	rho GTPase-activating protein 20-like	2096	3262	4214	4059	13631	2843	2075	3061	7979	2235	3074	1335	6644	28254
PPP1CC	PPP1CC	protein phosphatase 1 catalytic subunit gamma [Source:HGNC Symbol;Acc:HGNC:9283]	1636	2632	2977	3075	10320	2859	3678	2604	9141	2577	3038	3172	8787	28248
ENSMGAG00000008236	cdc25b	cell division cycle 25B	2038	2350	4035	3263	11686	2414	2567	2179	7160	2724	2093	4534	9351	28197
MCU	MCU	mitochondrial calcium uniporter [Source:HGNC Symbol;Acc:HGNC:23526]	1634	2934	3259	4046	11873	2640	3089	2995	8724	3488	2582	1524	7594	28191
SURF6	SURF6	surfeit 6 [Source:HGNC Symbol;Acc:HGNC:11478]	2413	2470	3081	2726	10690	3098	3195	3030	9323	2267	2690	3194	8151	28164
SNX2	SNX2	sorting nexin 2 [Source:HGNC Symbol;Acc:HGNC:11173]	2345	2940	2927	2836	11048	3358	3183	2589	9130	2485	3122	2370	7977	28155
ENSMGAG00000006583	PLOD2	procollagen-lysine,2-oxoglutarate 5-dioxygenase 2	1411	2754	4043	3546	11754	3216	3324	2139	8679	2732	3172	1760	7664	28097
GORASP2	GORASP2	golgi reassembly stacking protein 2 [Source:HGNC Symbol;Acc:HGNC:17500]	1877	2814	3423	3487	11601	2460	3021	2485	7966	3417	2466	2638	8521	28088
PDZRN3	PDZRN3	PDZ domain containing ring finger 3 [Source:HGNC Symbol;Acc:HGNC:17704]	1601	3243	3421	3192	11457	2408	2205	2543	7156	2896	4274	2305	9475	28088
HIPK3	HIPK3	homeodomain interacting protein kinase 3 [Source:HGNC Symbol;Acc:HGNC:4915]	958	2929	4056	4267	12210	2765	3570	2641	8976	2389	3545	916	6850	28036
TEX2	TEX2	testis expressed 2 [Source:HGNC Symbol;Acc:HGNC:30884]	1290	3285	4095	3462	12132	2278	3157	2802	8237	2560	3769	1336	7665	28034
ENSMGAG00000022293	ENSMGAG00000022293	novel protein coding gene	2168	2580	2428	2326	9502	3047	3246	2870	9163	3143	1786	4435	9364	28029
SRPX	SRPX	sushi repeat containing protein X-linked [Source:HGNC Symbol;Acc:HGNC:11309]	2440	3426	4094	2887	12847	2159	2950	2283	7392	2895	2358	2528	7781	28020
ATP6V0C	ATP6V0C	ATPase H+ transporting V0 subunit c [Source:HGNC Symbol;Acc:HGNC:855]	1649	2879	3037	3593	11158	2509	3133	2415	8057	2996	2302	3497	8795	28010
ENSMGAG00000010563	HYPK	huntingtin interacting protein K	2657	2704	2734	2614	10709	2324	2632	2622	7578	3075	1988	4656	9719	28006
COL4A6	COL4A6	collagen type IV alpha 6 chain [Source:HGNC Symbol;Acc:HGNC:2208]	1579	2934	4217	4829	13559	2627	2598	2232	7457	2928	3163	894	6985	28001
SSR3	SSR3	signal sequence receptor subunit 3 [Source:HGNC Symbol;Acc:HGNC:11325]	1672	2597	2908	2787	9964	3457	3851	2425	9733	2129	2295	3857	8281	27978
RCC2	RCC2	regulator of chromosome condensation 2 [Source:HGNC Symbol;Acc:HGNC:30297]	1643	2702	3540	3779	11664	2570	3457	2810	8837	3093	2810	1548	7451	27952
NOL9	NOL9	nucleolar protein 9 [Source:HGNC Symbol;Acc:HGNC:26265]	2350	2287	2888	3220	10745	2374	3180	2839	8393	2687	2914	3169	8770	27908
ENSMGAG00000006189	FEM1A	fem-1 homolog A	1603	2936	3332	3988	11859	2269	2846	3185	8300	3020	2963	1740	7723	27882
THOC7	THOC7	THO complex 7 [Source:HGNC Symbol;Acc:HGNC:29874]	2330	2826	2399	2804	10359	2907	3193	2580	8680	2231	2570	4036	8837	27876
EFTUD2	EFTUD2	elongation factor Tu GTP binding domain containing 2 [Source:HGNC Symbol;Acc:HGNC:30858]	2056	2446	3635	3794	11931	2222	2611	2737	7570	2934	2587	2841	8362	27863
ENSMGAG00000014183	ZYX	zyxin	1666	2843	3323	3258	11090	3066	3963	2799	9828	2735	2200	2010	6945	27863
ENSMGAG00000004922	LOC100542752	tight junction protein ZO-1-like	1660	2896	4051	3990	12597	2161	3090	2568	7819	2824	3416	1196	7436	27852
ENSMGAG00000001392	NIBAN1	Niban apoptosis regulator 1	1502	2920	3784	4044	12250	2636	3273	2794	8703	2946	2731	1216	6893	27846
ENSMGAG00000014258	TNFRSF1A	tumor necrosis factor receptor superfamily member 1A	1943	2364	3947	3341	11595	2483	2497	2436	7416	2930	3681	2180	8791	27802
ENSMGAG00000003423	ETFA	electron transfer flavoprotein alpha subunit	1990	2792	2923	3364	11069	1791	2871	2616	7278	2971	2611	3858	9440	27787
ENSMGAG00000007544	EXOC3	exocyst complex component 3	2251	2797	3075	2882	11005	2692	2627	3180	8499	2472	3534	2275	8281	27785
ENSMGAG00000000815	LONP1	lon peptidase 1, mitochondrial	2509	2699	3583	3446	12237	2040	2536	2570	7146	2867	2365	3169	8401	27784
ENSMGAG00000006217	ACSL1	acyl-CoA synthetase long-chain family member 1	2507	2574	3330	4475	12886	3327	2333	2234	7894	1972	3640	1365	6977	27757
RRM1	RRM1	ribonucleotide reductase catalytic subunit M1 [Source:HGNC Symbol;Acc:HGNC:10451]	1945	2549	3997	3955	12446	2260	3212	2743	8215	2768	2193	2126	7087	27748
CRELD1	CRELD1	cysteine rich with EGF like domains 1 [Source:HGNC Symbol;Acc:HGNC:14630]	2722	2779	2922	2471	10894	2789	2650	1847	7286	2657	2020	4873	9550	27730
ENSMGAG00000010121	ANKRD17	ankyrin repeat domain 17	1289	2570	3358	4107	11324	2506	3353	2792	8651	3313	2771	1660	7744	27719
TGFBR2	TGFBR2	transforming growth factor beta receptor 2 [Source:HGNC Symbol;Acc:HGNC:11773]	1424	2347	3752	4188	11711	2913	2889	2391	8193	2858	3273	1675	7806	27710
RAB2A	RAB2A	RAB2A, member RAS oncogene family [Source:HGNC Symbol;Acc:HGNC:9763]	1921	2710	3377	3662	11670	2805	2891	2532	8228	2287	3152	2364	7803	27701
AP2A2	AP2A2	adaptor related protein complex 2 subunit alpha 2 [Source:HGNC Symbol;Acc:HGNC:562]	1575	2612	3385	3709	11281	2324	3002	2715	8041	2984	3187	2160	8331	27653
RNF207	RNF207	ring finger protein 207 [Source:HGNC Symbol;Acc:HGNC:32947]	2712	2129	2464	2804	10109	2699	2855	2611	8165	1746	1507	6124	9377	27651
NAT10	NAT10	N-acetyltransferase 10 [Source:HGNC Symbol;Acc:HGNC:29830]	2446	2315	3085	3357	11203	2113	3442	2849	8404	2654	2052	3299	8005	27612
SFT2D1	SFT2D1	SFT2 domain containing 1 [Source:HGNC Symbol;Acc:HGNC:21102]	1961	2705	2914	2595	10175	3098	3575	2531	9204	1995	3043	3165	8203	27582
ENSMGAG00000004064	LIG3	DNA ligase 3	2104	2797	3468	3094	11463	2252	2595	2489	7336	2432	2820	3484	8736	27535
USP2	USP2	ubiquitin specific peptidase 2 [Source:HGNC Symbol;Acc:HGNC:12618]	1937	2685	3517	3208	11347	2668	2964	2897	8529	2637	1887	3125	7649	27525
ENSMGAG00000007168	PITX3	paired like homeodomain 3	1978	2619	4132	4090	12819	2094	2664	2217	6975	2927	2071	2712	7710	27504
PMPCA	PMPCA	peptidase, mitochondrial processing subunit alpha [Source:HGNC Symbol;Acc:HGNC:18667]	1699	2346	2740	3606	10391	2160	3343	3458	8961	3449	2121	2555	8125	27477
ENSMGAG00000008673	MARCHF7	membrane associated ring-CH-type finger 7	1869	2697	2889	3224	10679	2340	3321	2862	8523	2673	2820	2750	8243	27445
ENSMGAG00000003269	LOC100550906	putative methyltransferase DDB G0268948	2991	2546	2614	2663	10814	2561	2912	2780	8253	2521	1947	3848	8316	27383
ENSMGAG00000011440	USP24	ubiquitin specific peptidase 24	935	2939	3730	4599	12203	2198	3082	3348	8628	3016	3070	465	6551	27382
ENSMGAG00000006355	ZEB1	zinc finger E-box binding homeobox 1	1382	2956	3754	3834	11926	2407	3347	2729	8483	2729	3285	912	6926	27335
ENSMGAG00000015258	CLNS1A	chloride nucleotide-sensitive channel 1A	2009	2724	2965	2890	10588	2699	3304	2304	8307	2633	2389	3402	8424	27319
ENSMGAG00000001375	CHMP7	charged multivesicular body protein 7	1766	2513	2894	3183	10356	2344	3219	2938	8501	2984	2475	2986	8445	27302
ENSMGAG00000002060	SRRM1	serine and arginine repetitive matrix 1	1590	2438	3352	3777	11157	2374	3292	2460	8126	2866	3016	2124	8006	27289
IVNS1ABP	IVNS1ABP	influenza virus NS1A binding protein [Source:HGNC Symbol;Acc:HGNC:16951]	1950	2519	3175	3249	10893	2532	3282	2656	8470	2486	2773	2652	7911	27274
ENSMGAG00000008481	POLR2B	RNA polymerase II subunit B	1388	2699	3613	3864	11564	2026	3102	2769	7897	2925	3040	1806	7771	27232
ITM2B	ITM2B	integral membrane protein 2B [Source:HGNC Symbol;Acc:HGNC:6174]	2189	3022	3139	3359	11709	2361	2899	2587	7847	2701	2893	2076	7670	27226
MDN1	MDN1	midasin AAA ATPase 1 [Source:HGNC Symbol;Acc:HGNC:18302]	1495	2869	3788	3572	11724	1936	3430	3273	8639	3025	2160	1678	6863	27226
AKAP6	AKAP6	A-kinase anchoring protein 6 [Source:HGNC Symbol;Acc:HGNC:376]	1177	2822	2631	3982	10612	1774	3754	3719	9247	3540	2486	1296	7322	27181
TMEM131	TMEM131	transmembrane protein 131 [Source:HGNC Symbol;Acc:HGNC:30366]	1520	2814	3452	3790	11576	2273	2699	2650	7622	2919	3463	1588	7970	27168
ZNF593	ZNF593	zinc finger protein 593 [Source:HGNC Symbol;Acc:HGNC:30943]	3133	2652	2350	2101	10236	2935	2468	2604	8007	2440	2274	4210	8924	27167
ENSMGAG00000008255	RAC1	ras-related C3 botulinum toxin substrate 1 (rho family, small GTP binding protein Rac1)	1870	2421	3437	3745	11473	2692	2844	2829	8365	2647	2901	1780	7328	27166
STT3B	STT3B	STT3 oligosaccharyltransferase complex catalytic subunit B [Source:HGNC Symbol;Acc:HGNC:30611]	1684	2585	3399	3378	11046	2770	2801	2668	8239	2746	2808	2282	7836	27121
PNO1	PNO1	partner of NOB1 homolog [Source:HGNC Symbol;Acc:HGNC:32790]	2806	2102	2636	2702	10246	2412	2972	2749	8133	2530	2285	3882	8697	27076
DBT	DBT	dihydrolipoamide branched chain transacylase E2 [Source:HGNC Symbol;Acc:HGNC:2698]	2125	2489	2932	2754	10300	3105	3383	2561	9049	2168	3139	2402	7709	27058
ENSMGAG00000001474	ETF1	eukaryotic translation termination factor 1	2164	2840	2957	3046	11007	2558	3689	3356	9603	2819	1961	1642	6422	27032
ENSMGAG00000006008	TRIP12	thyroid hormone receptor interactor 12	1270	2819	3543	3812	11444	2503	3107	2798	8408	2901	3109	1163	7173	27025
SEMA3C	SEMA3C	semaphorin 3C [Source:HGNC Symbol;Acc:HGNC:10725]	1049	3330	2786	4053	11218	2873	3943	2633	9449	2557	2676	1116	6349	27016
DNAJA4	DNAJA4	DnaJ heat shock protein family (Hsp40) member A4 [Source:HGNC Symbol;Acc:HGNC:14885]	1559	3364	2243	3431	10597	3143	2663	2923	8729	3614	1702	2366	7682	27008
ENSMGAG00000009119	IFRD1	interferon related developmental regulator 1	2099	2312	2891	3677	10979	2448	3580	2296	8324	1995	3216	2484	7695	26998
ENSMGAG00000006814	C11orf58	Chromosome 11 open reading frame 58	2319	2507	2231	2813	9870	2824	3089	2301	8214	2597	2615	3677	8889	26973
ENSMGAG00000006875	UBE2I	ubiquitin conjugating enzyme E2 I	1946	2864	2882	2831	10523	2590	3555	2777	8922	2882	2549	2060	7491	26936
ENSMGAG00000002508	EIF4H	Eukaryotic translation initiation factor 4H	1539	2966	3075	3124	10704	2483	3722	2732	8937	3299	2268	1661	7228	26869
ENSMGAG00000020137	SEMA6B	semaphorin 6B	1672	3041	3581	2534	10828	1749	3592	3337	8678	2908	2449	1997	7354	26860
ENSMGAG00000008874	ENSMGAG00000008874	t-SNARE coiled-coil homology domain-containing protein	1747	2932	2642	2965	10286	2722	3328	2519	8569	2799	2432	2750	7981	26836
PTK7	PTK7	protein tyrosine kinase 7 (inactive) [Source:HGNC Symbol;Acc:HGNC:9618]	1747	2618	3667	3684	11716	2297	2800	2545	7642	2943	2095	2434	7472	26830
MTCH2	MTCH2	mitochondrial carrier 2 [Source:HGNC Symbol;Acc:HGNC:17587]	2511	2621	2416	2886	10434	2234	3082	2764	8080	2325	2610	3373	8308	26822
ENSMGAG00000010421	MRPS25	mitochondrial ribosomal protein S25	2532	2274	2361	2686	9853	2534	2782	2701	8017	2894	2007	3994	8895	26765
ENSMGAG00000007757	SMG1	SMG1 nonsense mediated mRNA decay associated PI3K related kinase	1196	2533	2967	3821	10517	2347	3330	3245	8922	2864	3159	1287	7310	26749
ASB5	ASB5	ankyrin repeat and SOCS box containing 5 [Source:HGNC Symbol;Acc:HGNC:17180]	1838	2389	3008	3449	10684	2129	2329	1939	6397	4258	3233	2168	9659	26740
ENSMGAG00000019494	ENSMGAG00000019494	novel protein coding gene	2621	2856	3445	2975	11897	2218	1855	2408	6481	2194	3321	2823	8338	26716
ENSMGAG00000016069	ENSMGAG00000016069	Complex I-B15 (NADH dehydrogenase [ubiquinone] 1 beta subcomplex subunit 4) (NADH-ubiquinone oxidoreductase B15 subunit)	2438	2698	2561	2375	10072	2739	3090	2743	8572	2390	1952	3674	8016	26660
ENSMGAG00000002021	PPP4R3B	protein phosphatase 4 regulatory subunit 3B	1824	2551	3433	3414	11222	2268	3343	2464	8075	2587	2602	2166	7355	26652
ENSMGAG00000012783	TGFB3	transforming growth factor beta 3	1398	2874	2730	3065	10067	2144	3497	2502	8143	3571	1740	3107	8418	26628
ENSMGAG00000017567	PSMD3	proteasome 26S subunit, non-ATPase 3 [Source:NCBI gene;Acc:426133] ortholog	1971	2455	2671	3028	10125	2516	2679	2360	7555	2567	2474	3880	8921	26601
GATB	GATB	glutamyl-tRNA amidotransferase subunit B [Source:HGNC Symbol;Acc:HGNC:8849]	2539	3266	2712	2307	10824	2542	2825	2541	7908	2846	2248	2770	7864	26596
VPS41	VPS41	VPS41 subunit of HOPS complex [Source:HGNC Symbol;Acc:HGNC:12713]	1528	2510	2832	2729	9599	3138	3548	2814	9500	2680	2455	2335	7470	26569
ENSMGAG00000003962	DAPK2	Death associated protein kinase 2	858	2615	1405	3995	8873	2019	3256	3367	8642	4061	2818	2161	9040	26555
ENSMGAG00000001413	CISD1	CDGSH iron sulfur domain 1	1546	2743	2922	2961	10172	2355	3355	3014	8724	2810	2701	2143	7654	26550
ENSMGAG00000005064	N4BP1	NEDD4 binding protein 1	1914	3078	3038	3275	11305	2985	2333	2032	7350	2030	3862	1988	7880	26535
ENSMGAG00000000878	GSPT1	G1 to S phase transition 1	1684	2571	2627	3381	10263	2385	3001	2960	8346	2859	2576	2449	7884	26493
ENSMGAG00000013244	C4H20orf194	chromosome 4 open reading frame, human C20orf194	1305	3088	4237	3777	12407	1897	3696	1864	7457	3230	2845	540	6615	26479
ENSMGAG00000008618	CLUH	clustered mitochondria homolog	1758	2277	3204	3062	10301	2033	2979	2847	7859	2545	2934	2837	8316	26476
ASB15	ASB15	ankyrin repeat and SOCS box containing 15 [Source:HGNC Symbol;Acc:HGNC:19767]	966	2548	1843	3619	8976	3703	4107	1876	9686	3955	1732	2124	7811	26473
KIF23	KIF23	kinesin family member 23 [Source:HGNC Symbol;Acc:HGNC:6392]	1575	2646	4020	3921	12162	2615	3081	2142	7838	2491	2370	1609	6470	26470
ENSMGAG00000019757	LOC100542446	E3 ubiquitin-protein ligase TRIM7-like [ Meleagris gallopavo (turkey) ]	1930	2340	3109	3117	10496	2212	2506	2243	6961	2608	2723	3619	8950	26407
ENSMGAG00000001743	MTFR1L	Mitochondrial fission regulator 1 like	2236	2612	2673	2869	10390	2518	2428	2642	7588	2712	2405	3312	8429	26407
PKP4	PKP4	plakophilin 4 [Source:HGNC Symbol;Acc:HGNC:9026]	1350	2702	3726	3690	11468	1752	2750	2696	7198	2878	3339	1523	7740	26406
ENSMGAG00000004113	ARPC1A	actin related protein 2/3 complex subunit 1A	1737	2881	2275	3577	10470	2044	3123	2479	7646	2367	2905	3012	8284	26400
ENSMGAG00000006621	KMT2E	lysine methyltransferase 2E (inactive)	1181	2780	3622	3636	11219	2171	2445	2444	7060	3126	3754	1237	8117	26396
NUP155	NUP155	nucleoporin 155 [Source:HGNC Symbol;Acc:HGNC:8063]	1635	2801	3609	3512	11557	2014	3163	2306	7483	2781	2611	1948	7340	26380
HMOX1	HMOX1	heme oxygenase 1 [Source:HGNC Symbol;Acc:HGNC:5013]	1236	1267	1471	9084	13058	2545	3375	2925	8845	1267	2093	1111	4471	26374
ENSMGAG00000015628	PRSS23	protease, serine 23	1562	2248	3992	3581	11383	2658	1950	1402	6010	2611	3958	2385	8954	26347
ENSMGAG00000019288	NARS1	asparagine--tRNA ligase, cytoplasmic	1875	2487	2992	3013	10367	2281	3666	2716	8663	2384	2378	2537	7299	26329
ENSMGAG00000009632	RCC1	regulator of chromosome condensation 1	2469	2864	3615	3164	12112	2349	2586	1868	6803	2768	2040	2590	7398	26313
ENSMGAG00000005626	CAP1	cyclase associated actin cytoskeleton regulatory protein 1	1571	2443	3103	3474	10591	2370	3548	2631	8549	2763	2331	2073	7167	26307
ENSMGAG00000004423	HYOU1	hypoxia up-regulated 1	1516	2587	2914	2972	9989	2292	3109	2814	8215	3012	1831	3260	8103	26307
TERB2	TERB2	telomere repeat binding bouquet formation protein 2 [Source:HGNC Symbol;Acc:HGNC:28520]	1986	2363	2586	2854	9789	3050	3221	1923	8194	2130	2631	3562	8323	26306
ENSMGAG00000007154	ENTPD6	ectonucleoside triphosphate diphosphohydrolase 6	2400	2645	2164	2741	9950	2505	2500	3245	8250	3694	2753	1655	8102	26302
ENSMGAG00000011113	BTF3L4	basic transcription factor 3 like 4	2295	2455	2734	2521	10005	2747	3566	2628	8941	2124	2864	2343	7331	26277
MFGE8	MFGE8	milk fat globule EGF and factor V/VIII domain containing [Source:HGNC Symbol;Acc:HGNC:7036]	1620	1806	2869	3879	10174	2898	2575	2429	7902	3015	2446	2711	8172	26248
FABP5	FABP5	fatty acid binding protein 5 [Source:HGNC Symbol;Acc:HGNC:3560]	1705	2795	2715	2760	9975	2347	3668	2428	8443	2335	2173	3314	7822	26240
ENSMGAG00000003460	KLHL30	kelch like family member 30	2097	2478	2886	3038	10499	2850	2665	2827	8342	3001	1711	2682	7394	26235
ENSMGAG00000021674	ENSMGAG00000021674	novel protein coding gene	1918	2513	2770	3200	10401	1414	2297	2429	6140	3255	2274	4158	9687	26228
ENSMGAG00000001673	RRP9	ribosomal RNA processing 9, small subunit (SSU) processome component, homolog (yeast)	2527	2228	2602	2981	10338	2035	2259	2305	6599	2892	1900	4495	9287	26224
ENSMGAG00000018129	LOC104914090	neurofilament heavy polypeptide-like	2164	3038	3512	4282	12996	2802	1739	2489	7030	1527	2965	1683	6175	26201
TBC1D15	TBC1D15	TBC1 domain family member 15 [Source:HGNC Symbol;Acc:HGNC:25694]	1883	2835	2798	3453	10969	3727	2803	1944	8474	2115	2787	1849	6751	26194
ENSMGAG00000011884	DECR1	2,4-dienoyl-CoA reductase 1	2534	2380	2443	3021	10378	2875	2834	2375	8084	2361	2625	2719	7705	26167
ENSMGAG00000009197	RAB12	RAB12, member RAS oncogene family	1442	2538	2658	3155	9793	2905	3216	2404	8525	2381	3319	2148	7848	26166
ENSMGAG00000020985	ENSMGAG00000020985	novel protein coding gene	1110	2913	2860	2590	9473	3026	3605	2933	9564	2656	3676	789	7121	26158
TRA2A	TRA2A	transformer 2 alpha homolog [Source:HGNC Symbol;Acc:HGNC:16645]	1751	2714	3200	3345	11010	2463	3022	2327	7812	2750	2763	1817	7330	26152
SLC27A4	SLC27A4	solute carrier family 27 member 4 [Source:HGNC Symbol;Acc:HGNC:10998]	2400	2473	2780	1862	9515	2554	2933	2223	7710	2536	2578	3801	8915	26140
ENSMGAG00000003518	MAP7D3	MAP7 Domain Containing 3	1766	2501	3091	2796	10154	2382	3377	2787	8546	2506	2645	2279	7430	26130
SGTA	SGTA	small glutamine rich tetratricopeptide repeat containing alpha [Source:HGNC Symbol;Acc:HGNC:10819]	1898	2595	2918	2874	10285	2209	3140	2481	7830	2662	2478	2875	8015	26130
ENSMGAG00000013093	MAEA	macrophage erythroblast attacher, E3 ubiquitin ligase	1769	2835	2967	2862	10433	2689	3242	2512	8443	2874	2380	1978	7232	26108
ENSMGAG00000010391	YTHDC1	YTH domain containing 1	1539	2964	3361	3769	11633	2398	2153	2334	6885	2427	3410	1736	7573	26091
ENSMGAG00000002375	KLHL40	kelch like family member 40	1671	2629	2362	2613	9275	2193	3316	4372	9881	2244	2470	2219	6933	26089
ARNT	ARNT	aryl hydrocarbon receptor nuclear translocator [Source:HGNC Symbol;Acc:HGNC:700]	1882	2429	3185	2981	10477	2664	2778	2686	8128	2490	2063	2922	7475	26080
ENSMGAG00000011074	LOC100542113	latent-transforming growth factor beta-binding protein 1	1539	3391	4645	2818	12393	2181	2329	1921	6431	3174	2859	1214	7247	26071
ENSMGAG00000014654	PRDX4	peroxiredoxin 4	1997	2564	2954	2732	10247	2666	3104	2092	7862	2389	2262	3307	7958	26067
ENSMGAG00000000770	LOC100545080	lipocalin-like	3148	2698	3804	1635	11285	1956	1718	1053	4727	2027	4486	3540	10053	26065
ENSMGAG00000011276	MAGOH	mago homolog, exon junction complex core component	2408	2338	2334	2650	9730	2181	3148	3204	8533	2599	1874	3304	7777	26040
ENSMGAG00000004918	MYO1C	myosin IC	1546	2589	2830	3820	10785	2067	3103	2586	7756	3338	2960	1148	7446	25987
ENSMGAG00000010807	ARFGAP2	ADP ribosylation factor GTPase activating protein 2	2077	2445	2785	2795	10102	2605	2885	2611	8101	2534	2421	2808	7763	25966
ENSMGAG00000008157	CNDP2	carnosine dipeptidase 2	1837	2210	2690	3581	10318	2585	4474	2763	9822	1908	2035	1873	5816	25956
ENSMGAG00000014586	LOC100550886	cystathionine beta-synthase-like	2147	2919	4300	3147	12513	1286	4609	2787	8682	1990	1837	900	4727	25922
ENSMGAG00000012166	GOLGA4	golgin A4	1521	3043	3573	3215	11352	2832	2595	2434	7861	2253	2923	1522	6698	25911
ANLN	ANLN	anillin actin binding protein [Source:HGNC Symbol;Acc:HGNC:14082]	1219	2557	4140	4416	12332	2500	3316	2141	7957	2378	2290	930	5598	25887
LARP1B	LARP1B	La ribonucleoprotein 1B [Source:HGNC Symbol;Acc:HGNC:24704]	1564	2767	2841	2952	10124	2776	3359	2883	9018	2597	2356	1786	6739	25881
ENSMGAG00000003297	ENSMGAG00000003297	Uncharacterized protein	1670	2445	3314	3502	10931	2477	2772	2189	7438	2743	2354	2389	7486	25855
CLTB	CLTB	clathrin light chain B [Source:HGNC Symbol;Acc:HGNC:2091]	2010	2330	2726	3469	10535	2087	2333	2545	6965	2955	1978	3412	8345	25845
ENSMGAG00000015304	LOC100303663	mitochondrial uncoupling protein 3	1948	1520	4170	4260	11898	1756	608	822	3186	2822	1861	6072	10755	25839
P4HA1	P4HA1	prolyl 4-hydroxylase subunit alpha 1 [Source:HGNC Symbol;Acc:HGNC:8546]	1729	3373	3791	2882	11775	2294	3004	2252	7550	2519	2305	1653	6477	25802
ENSMGAG00000012628	ZEB2	zinc finger E-box binding homeobox 2	1121	2849	3292	4040	11302	2048	2671	2631	7350	2866	3365	912	7143	25795
ENSMGAG00000013077	S100A10	S100 calcium binding protein A10	1812	1828	2439	2774	8853	2095	2721	3366	8182	2535	2221	4003	8759	25794
ENSMGAG00000008803	LOC100551072	hemoglobin subunit alpha-D	4124	3903	1521	2347	11895	1601	3341	2152	7094	1322	2664	2814	6800	25789
SF3A1	SF3A1	splicing factor 3a subunit 1 [Source:HGNC Symbol;Acc:HGNC:10765]	1532	2343	3544	3396	10815	2079	2455	2628	7162	2553	2731	2524	7808	25785
USP5	USP5	ubiquitin specific peptidase 5 [Source:HGNC Symbol;Acc:HGNC:12628]	1633	2294	2564	3707	10198	2293	2887	2479	7659	2647	2238	3034	7919	25776
CEP85	CEP85	centrosomal protein 85 [Source:HGNC Symbol;Acc:HGNC:25309]	1862	2558	3543	4137	12100	2741	1480	2534	6755	2434	2460	1995	6889	25744
ABCC9	ABCC9	ATP binding cassette subfamily C member 9 [Source:HGNC Symbol;Acc:HGNC:60]	1300	2743	3262	3456	10761	2383	2530	2771	7684	2878	2678	1687	7243	25688
ENSMGAG00000005683	ENSMGAG00000005683	RNA helicase (EC 3.6.4.13)	1672	2688	3041	3248	10649	2145	3055	2926	8126	2783	2230	1876	6889	25664
ZFC3H1	ZFC3H1	zinc finger C3H1-type containing [Source:HGNC Symbol;Acc:HGNC:28328]	1312	2498	3273	3528	10611	2744	2326	2329	7399	2446	3569	1626	7641	25651
ACTR1A	ACTR1A	actin related protein 1A [Source:HGNC Symbol;Acc:HGNC:167]	1424	2646	3020	3718	10808	2132	2675	2713	7520	3043	2774	1493	7310	25638
CTTN	CTTN	cortactin [Source:HGNC Symbol;Acc:HGNC:3338]	1401	2701	2924	3515	10541	2577	3402	2661	8640	2890	2379	1172	6441	25622
ENSMGAG00000014290	LOC100546173	cytochrome c oxidase copper chaperone	2319	2643	2385	1931	9278	2718	2755	3129	8602	2623	1599	3508	7730	25610
SPAG9	SPAG9	sperm associated antigen 9 [Source:HGNC Symbol;Acc:HGNC:14524]	1101	2812	3323	3688	10924	2391	2679	3146	8216	2918	2760	790	6468	25608
PRPF4B	PRPF4B	#N/A	1465	2763	2755	3245	10228	2657	3202	2585	8444	2505	2696	1641	6842	25514
CTH	CTH	cystathionine gamma-lyase [Source:HGNC Symbol;Acc:HGNC:2501]	2277	2820	2284	2313	9694	2705	3605	2524	8834	2577	1997	2404	6978	25506
TMEM59	TMEM59	transmembrane protein 59 [Source:HGNC Symbol;Acc:HGNC:1239]	1762	2705	2871	2816	10154	2788	2624	2677	8089	2640	2323	2270	7233	25476
ENSMGAG00000006001	NRP1	neuropilin 1	1134	2511	3239	3544	10428	2624	3304	2373	8301	3279	2536	916	6731	25460
ENSMGAG00000015152	CUL5	cullin 5	1221	2507	3092	3404	10224	2532	3346	2755	8633	2295	3134	1156	6585	25442
ENSMGAG00000007558	CSNK2A1	casein kinase 2 alpha 1	1960	2442	2862	3333	10597	1996	2785	2407	7188	2690	2451	2514	7655	25440
FAM207A	FAM207A	family with sequence similarity 207 member A [Source:HGNC Symbol;Acc:HGNC:15811]	2815	2377	2321	2580	10093	2402	2551	2505	7458	2518	2420	2918	7856	25407
ENSMGAG00000002383	UBTF	upstream binding transcription factor, RNA polymerase I	1781	2660	3309	3346	11096	2356	2368	2142	6866	2625	2467	2336	7428	25390
ENSMGAG00000004835	ENSMGAG00000004835	Uncharacterized protein	1905	2511	2936	2891	10243	2461	3478	2312	8251	2140	2548	2207	6895	25389
ENSMGAG00000010113	KIF2C	Kinesin-like protein	1659	2630	3836	3633	11758	2285	2804	2086	7175	2457	2441	1535	6433	25366
GLRX3	GLRX3	glutaredoxin 3 [Source:HGNC Symbol;Acc:HGNC:15987]	2065	2480	2551	2536	9632	2286	2522	2292	7100	2445	2773	3408	8626	25358
NOL11	NOL11	nucleolar protein 11 [Source:HGNC Symbol;Acc:HGNC:24557]	1704	2483	2668	2869	9724	2554	3029	2215	7798	2188	2950	2692	7830	25352
ENSMGAG00000003176	CIAPIN1	cytokine induced apoptosis inhibitor 1	1750	2403	2382	2863	9398	2213	2920	2675	7808	2388	2143	3609	8140	25346
ENSMGAG00000002972	MYBL2	MYB proto-oncogene like 2	1432	2843	4188	3430	11893	1514	2835	2162	6511	2836	2569	1527	6932	25336
ENSMGAG00000006934	LOC100545752	ATP-binding cassette sub-family A member 10	2151	2521	3613	3600	11885	2475	1577	1686	5738	2066	3653	1988	7707	25330
ENSMGAG00000005163	GPS1	G protein pathway suppressor 1	2115	2713	2734	2746	10308	1999	2820	2713	7532	2377	2488	2622	7487	25327
ENSMGAG00000014646	LOC100548787	pyruvate dehydrogenase (acetyl-transferring) kinase isozyme 3, mitochondrial-like	1581	2639	3309	3463	10992	2298	3095	2026	7419	1807	2919	2190	6916	25327
CHURC1	CHURC1	churchill domain containing 1 [Source:HGNC Symbol;Acc:HGNC:20099]	2487	2474	2384	2128	9473	2343	2291	2313	6947	2419	2034	4403	8856	25276
RBFOX2	RBFOX2	RNA binding fox-1 homolog 2 [Source:HGNC Symbol;Acc:HGNC:9906]	1782	3072	3441	3200	11495	2103	2488	2796	7387	2475	2507	1394	6376	25258
ENSMGAG00000007529	TXNRD3	thioredoxin reductase 3	1715	2545	2961	3108	10329	2112	3014	2598	7724	2705	2286	2212	7203	25256
PCF11	PCF11	PCF11 cleavage and polyadenylation factor subunit [Source:HGNC Symbol;Acc:HGNC:30097]	1460	2590	3040	3895	10985	2831	2773	2611	8215	2356	2456	1243	6055	25255
SNTB1	SNTB1	syntrophin beta 1 [Source:HGNC Symbol;Acc:HGNC:11168]	1506	2685	3972	3887	12050	1878	2374	2106	6358	2602	2683	1534	6819	25227
ENSMGAG00000006032	RSL24D1	ribosomal L24 domain containing 1	1859	2287	2318	2344	8808	3209	3636	2539	9384	2036	2247	2722	7005	25197
ENSMGAG00000006275	MKKS	McKusick-Kaufman syndrome	1273	2509	2677	3005	9464	2608	3477	2310	8395	2474	2751	2081	7306	25165
ENSMGAG00000022787	ENSMGAG00000022787	novel protein coding gene	2087	2292	2505	2717	9601	1787	2161	2321	6269	2487	2364	4435	9286	25156
ENSMGAG00000020801	LOC100538632	threo-3-hydroxyaspartate ammonia-lyase-like	1610	2462	2403	3131	9606	2878	2642	2797	8317	2782	1974	2465	7221	25144
MRPL13	MRPL13	mitochondrial ribosomal protein L13 [Source:HGNC Symbol;Acc:HGNC:14278]	2257	2735	2530	2474	9996	2449	2495	2438	7382	2223	2272	3270	7765	25143
ENSMGAG00000001269	NFE2L1	nuclear factor, erythroid 2 like 1	1753	2479	4047	4648	12927	2281	1800	1978	6059	2459	2408	1286	6153	25139
CPSF3	CPSF3	cleavage and polyadenylation specific factor 3 [Source:HGNC Symbol;Acc:HGNC:2326]	2033	2561	2703	2713	10010	2172	2883	2590	7645	2573	2326	2582	7481	25136
SETD7	SETD7	SET domain containing 7, histone lysine methyltransferase [Source:HGNC Symbol;Acc:HGNC:30412]	1382	3024	2702	2893	10001	2059	3484	3330	8873	2823	2062	1366	6251	25125
ENSMGAG00000017798	LOC104913587	dynein light chain 1, cytoplasmic-like	1958	2554	2157	2551	9220	2613	3101	2840	8554	2468	1896	2970	7334	25108
PUM2	PUM2	pumilio RNA binding family member 2 [Source:HGNC Symbol;Acc:HGNC:14958]	1345	2710	3549	4129	11733	2320	2660	2198	7178	2337	2922	926	6185	25096
RNF19A	RNF19A	ring finger protein 19A, RBR E3 ubiquitin protein ligase [Source:HGNC Symbol;Acc:HGNC:13432]	1577	2479	3254	2995	10305	2243	2596	2437	7276	2674	3205	1610	7489	25070
ENSMGAG00000010373	PPIG	peptidylprolyl isomerase G	1980	2479	2877	2393	9729	2088	2930	2454	7472	2572	2525	2757	7854	25055
ENSMGAG00000013429	RPF2	ribosome production factor 2 homolog	1775	2462	2441	2317	8995	2451	4093	2577	9121	2277	2012	2645	6934	25050
ENSMGAG00000008416	PPP2CA	Serine/threonine-protein phosphatase (EC 3.1.3.16)	1696	2574	2442	2777	9489	2488	3416	2751	8655	2605	2060	2228	6893	25037
ENSMGAG00000008406	UBE2B	Ubiquitin conjugating enzyme E2 B	1702	2740	2972	3407	10821	3428	2549	1440	7417	1374	2609	2808	6791	25029
ENSMGAG00000016462	LOC100543343	NAD-dependent protein deacetylase sirtuin-2-like	2053	2005	2616	2714	9388	2161	2261	2336	6758	2520	1921	4432	8873	25019
ENSMGAG00000001428	GLG1	golgi glycoprotein 1	1084	2873	3486	3860	11303	2244	2724	2487	7455	2613	2617	1022	6252	25010
ENSMGAG00000014527	GART	phosphoribosylglycinamide formyltransferase, phosphoribosylglycinamide synthetase, phosphoribosylaminoimidazole synthetase	2055	2387	2689	3081	10212	2137	2859	2544	7540	2732	2605	1913	7250	25002
ENSMGAG00000012072	SRSF11	serine and arginine rich splicing factor 11	1555	2374	2987	3205	10121	2519	3015	2285	7819	2301	2917	1812	7030	24970
ARHGDIA	ARHGDIA	Rho GDP dissociation inhibitor alpha [Source:HGNC Symbol;Acc:HGNC:678]	1430	2301	2825	3623	10179	2088	3055	2810	7953	2863	2304	1668	6835	24967
PRPSAP2	PRPSAP2	phosphoribosyl pyrophosphate synthetase associated protein 2 [Source:HGNC Symbol;Acc:HGNC:9467]	2310	2341	3136	2705	10492	2296	2536	2170	7002	2643	2142	2685	7470	24964
LRRFIP2	LRRFIP2	LRR binding FLII interacting protein 2 [Source:HGNC Symbol;Acc:HGNC:6703]	1640	2496	2569	2818	9523	2563	2803	2722	8088	2754	2467	2125	7346	24957
KCTD3	KCTD3	potassium channel tetramerization domain containing 3 [Source:HGNC Symbol;Acc:HGNC:21305]	1433	2459	3114	3045	10051	2630	2203	2270	7103	2687	2846	2252	7785	24939
ENSMGAG00000007606	CLK4	CDC like kinase 4	2023	2542	2610	2468	9643	2847	2868	2311	8026	2026	3063	2179	7268	24937
ENSMGAG00000001608	PTEN	phosphatase and tensin homolog	1492	2686	3046	3229	10453	2741	3307	2237	8285	2299	2298	1590	6187	24925
ENSMGAG00000010511	RACGAP1	Rac GTPase activating protein 1	1838	2783	4121	3671	12413	1960	2274	2262	6496	2227	2380	1394	6001	24910
ENSMGAG00000008424	ZNF335	zinc finger protein 335	1771	2385	2936	3121	10213	2354	2525	2102	6981	2678	2227	2811	7716	24910
ENSMGAG00000006367	PSMD11	proteasome 26S subunit, non-ATPase 11	1857	2329	2745	3152	10083	2391	2205	2120	6716	2399	2151	3552	8102	24901
ENSMGAG00000005514	LAMA5	laminin subunit alpha 5	789	2078	3124	4908	10899	2333	2841	2674	7848	2774	2216	1161	6151	24898
MBNL1	MBNL1	muscleblind like splicing regulator 1 [Source:HGNC Symbol;Acc:HGNC:6923]	1010	2412	2750	3460	9632	2283	3401	3005	8689	3317	2155	1074	6546	24867
SNRPB2	SNRPB2	small nuclear ribonucleoprotein polypeptide B2 [Source:HGNC Symbol;Acc:HGNC:11155]	1928	2301	2173	2096	8498	2578	3441	2423	8442	2419	2347	3158	7924	24864
ENSMGAG00000008985	DNAJC10	DnaJ heat shock protein family (Hsp40) member C10	1531	2596	3000	2720	9847	2452	3171	2285	7908	2786	2495	1797	7078	24833
XPNPEP1	XPNPEP1	X-prolyl aminopeptidase 1 [Source:HGNC Symbol;Acc:HGNC:12822]	1931	2432	2493	2524	9380	1773	2868	2884	7525	2681	2333	2914	7928	24833
ENSMGAG00000009865	THOC5	THO complex 5	2071	2411	2752	2984	10218	2008	2629	2434	7071	2325	2109	3096	7530	24819
TBX15	TBX15	T-box transcription factor 15 [Source:HGNC Symbol;Acc:HGNC:11594]	927	2505	2462	2868	8762	1892	2572	3283	7747	3461	1654	3184	8299	24808
SNAP23	SNAP23	synaptosome associated protein 23 [Source:HGNC Symbol;Acc:HGNC:11131]	1399	2604	2729	2761	9493	2667	3540	2257	8464	2374	2717	1759	6850	24807
ENSMGAG00000002827	AURKAIP1	aurora kinase A interacting protein 1	2079	2325	2260	2185	8849	2447	2805	2373	7625	2451	1756	4107	8314	24788
HAGH	HAGH	hydroxyacylglutathione hydrolase [Source:HGNC Symbol;Acc:HGNC:4805]	1739	2518	2707	2927	9891	2454	2578	2676	7708	2440	2120	2592	7152	24751
ENSMGAG00000006174	MLST8	MTOR associated protein, LST8 homolog	2076	2250	2353	2749	9428	2109	2311	2690	7110	2714	2322	3168	8204	24742
ENSMGAG00000011667	XRCC5	X-ray repair cross complementing 5	1518	2812	3269	3004	10603	2316	3287	2401	8004	2151	2721	1251	6123	24730
TM9SF2	TM9SF2	transmembrane 9 superfamily member 2 [Source:HGNC Symbol;Acc:HGNC:11865]	1275	2358	3161	3420	10214	2667	2980	1930	7577	1958	2744	2222	6924	24715
PNN	PNN	pinin, desmosome associated protein [Source:HGNC Symbol;Acc:HGNC:9162]	1933	2284	3008	2747	9972	2282	2528	2439	7249	2406	2879	2193	7478	24699
ENSMGAG00000013756	LOC100550679	NADH-cytochrome b5 reductase 3	1497	2544	3043	3135	10219	2188	2899	2861	7948	2836	2567	1123	6526	24693
ENSMGAG00000011448	TRAM1	translocation associated membrane protein 1	1721	2249	3168	3250	10388	2613	3008	1712	7333	1940	2668	2352	6960	24681
PHRF1	PHRF1	PHD and ring finger domains 1 [Source:HGNC Symbol;Acc:HGNC:24351]	1471	2355	3019	3187	10032	2132	2889	2694	7715	2370	2490	1999	6859	24606
AGPS	AGPS	alkylglycerone phosphate synthase [Source:HGNC Symbol;Acc:HGNC:327]	1949	2573	2484	2590	9596	2845	2852	2737	8434	2050	2875	1648	6573	24603
ENSMGAG00000010904	LOC100539493	epoxide hydrolase 1-like	2122	2420	2844	2819	10205	2140	2043	2964	7147	2131	2756	2363	7250	24602
PHF5A	PHF5A	PHD finger protein 5A [Source:HGNC Symbol;Acc:HGNC:18000]	2130	2528	2575	1974	9207	2680	3036	2338	8054	2027	2379	2935	7341	24602
ENSMGAG00000005063	YARS	tyrosyl-tRNA synthetase	1562	2431	1922	3007	8922	1722	3775	2463	7960	3544	1165	2995	7704	24586
ENSMGAG00000011077	AFAP1L2	actin filament associated protein 1 like 2	1449	2167	3462	3069	10147	2355	2940	2266	7561	2843	2370	1655	6868	24576
IVD	IVD	isovaleryl-CoA dehydrogenase [Source:HGNC Symbol;Acc:HGNC:6186]	1789	2273	2855	3006	9923	2045	2388	2233	6666	2667	2245	3026	7938	24527
ENSMGAG00000004271	EXOC7	exocyst complex component 7	1894	2606	2820	2697	10017	2095	2614	2666	7375	2251	2217	2606	7074	24466
ENSMGAG00000002191	SFSWAP	splicing factor SWAP	1901	2421	2831	3078	10231	2348	2642	2539	7529	2198	2617	1883	6698	24458
SELENOT	SELENOT	selenoprotein T [Source:HGNC Symbol;Acc:HGNC:18136]	1618	2251	1915	2469	8253	2482	3732	2317	8531	2227	2100	3339	7666	24450
ENSMGAG00000000928	SSR2	signal sequence receptor subunit 2	2145	2058	2527	2644	9374	2174	2144	2260	6578	1978	2377	4138	8493	24445
TSPAN3	TSPAN3	tetraspanin 3 [Source:HGNC Symbol;Acc:HGNC:17752]	1712	2886	2748	2851	10197	2372	2739	2395	7506	2543	2495	1638	6676	24379
CSRP2	CSRP2	cysteine and glycine rich protein 2 [Source:HGNC Symbol;Acc:HGNC:2470]	1870	2455	2440	2453	9218	2570	3077	2494	8141	2217	2298	2501	7016	24375
PLIN2	PLIN2	perilipin 2 [Source:HGNC Symbol;Acc:HGNC:248]	1720	2394	4419	4204	12737	2114	1975	1943	6032	1876	2608	1112	5596	24365
ENSMGAG00000019927	ENSMGAG00000019927	translocase of inner mitochondrial membrane 23 homolog B [Source:NCBI gene;Acc:423616] ortholog	2157	2270	2381	2731	9539	2229	2677	2384	7290	2244	2045	3178	7467	24296
ENSMGAG00000000768	PPP2R2A	protein phosphatase 2 regulatory subunit Balpha	1751	2591	2841	3243	10426	2066	2754	2096	6916	2435	2154	2363	6952	24294
ASB14	ASB14	ankyrin repeat and SOCS box containing 14 [Source:HGNC Symbol;Acc:HGNC:19766]	1772	2504	2648	2394	9318	2629	3009	2410	8048	2501	2466	1957	6924	24290
MARK3	MARK3	microtubule affinity regulating kinase 3 [Source:HGNC Symbol;Acc:HGNC:6897]	1663	2368	2628	3292	9951	2191	2583	2457	7231	2420	2558	2127	7105	24287
PCIF1	PCIF1	phosphorylated CTD interacting factor 1 [Source:HGNC Symbol;Acc:HGNC:16200]	1816	2481	3197	3240	10734	2226	2378	2185	6789	2534	2347	1882	6763	24286
ENSMGAG00000006090	DIDO1	death inducer-obliterator 1	1342	2458	3091	3274	10165	2116	2672	2533	7321	2244	2932	1621	6797	24283
AQP3	AQP3	aquaporin 3 (Gill blood group) [Source:HGNC Symbol;Acc:HGNC:636]	2022	2341	3504	2262	10129	1930	2588	1915	6433	1708	3606	2354	7668	24230
TOMM70	TOMM70	translocase of outer mitochondrial membrane 70 [Source:HGNC Symbol;Acc:HGNC:11985]	1328	2505	2619	2950	9402	2118	2787	2733	7638	2934	2507	1735	7176	24216
ENSMGAG00000006256	DNAJC2	DnaJ heat shock protein family (Hsp40) member C2	2111	2129	1988	2202	8430	2686	2826	2794	8306	2150	1912	3389	7451	24187
ENSMGAG00000003788	GPX4	Glutathione peroxidase	2237	2299	2171	2325	9032	2045	2660	1931	6636	2080	1686	4710	8476	24144
GRB2	GRB2	growth factor receptor bound protein 2 [Source:HGNC Symbol;Acc:HGNC:4566]	1293	2391	2709	3265	9658	2159	3250	2500	7909	2593	2460	1524	6577	24144
SRP68	SRP68	signal recognition particle 68 [Source:HGNC Symbol;Acc:HGNC:11302]	2217	2297	3116	2880	10510	2125	2326	2472	6923	2091	2577	2034	6702	24135
ENSMGAG00000007629	GPCPD1	glycerophosphocholine phosphodiesterase 1	1446	2206	3899	4358	11909	1975	2440	1936	6351	2099	2700	1055	5854	24114
LTA4H	LTA4H	leukotriene A4 hydrolase [Source:HGNC Symbol;Acc:HGNC:6710]	1880	2147	2312	2649	8988	2494	3298	2887	8679	2348	1994	2097	6439	24106
TNKS2	TNKS2	tankyrase 2 [Source:HGNC Symbol;Acc:HGNC:15677]	1441	2682	2929	2893	9945	2269	3035	2692	7996	2483	2251	1412	6146	24087
ENSMGAG00000010605	RAPSN	receptor associated protein of the synapse	2238	2238	2544	2609	9629	1754	2203	2702	6659	2036	2929	2810	7775	24063
CUL4B	CUL4B	cullin 4B [Source:HGNC Symbol;Acc:HGNC:2555]	999	2569	3060	3810	10438	2375	2914	2163	7452	2241	2931	998	6170	24060
LYPLA1	LYPLA1	lysophospholipase 1 [Source:HGNC Symbol;Acc:HGNC:6737]	2215	2610	2989	2431	10245	2583	3396	2435	8414	2053	1839	1509	5401	24060
RHEB	RHEB	Ras homolog, mTORC1 binding [Source:HGNC Symbol;Acc:HGNC:10011]	1919	2259	2285	3031	9494	2524	2946	1872	7342	2405	1889	2907	7201	24037
UCHL3	UCHL3	ubiquitin C-terminal hydrolase L3 [Source:HGNC Symbol;Acc:HGNC:12515]	1428	2334	2043	2305	8110	2546	3480	2556	8582	2445	1850	3049	7344	24036
ENSMGAG00000009486	TCERG1	Transcription elongation regulator 1	1692	2515	3178	3182	10567	2099	2501	2218	6818	2451	2379	1812	6642	24027
ENSMGAG00000000872	PARL	presenilin associated rhomboid like	2093	2164	2214	2359	8830	2248	2666	2315	7229	2444	2242	3258	7944	24003
CHRND	CHRND	cholinergic receptor nicotinic delta subunit [Source:HGNC Symbol;Acc:HGNC:1965]	1734	2207	3257	3354	10552	1593	2097	2276	5966	2570	2306	2607	7483	24001
FRZB	FRZB	frizzled related protein [Source:HGNC Symbol;Acc:HGNC:3959]	1698	2278	2267	2545	8788	2565	3742	1959	8266	2050	2447	2449	6946	24000
ENSMGAG00000014216	CTSB	cathepsin B	1836	2352	2956	3947	11091	2518	2338	2031	6887	1921	2703	1332	5956	23934
ENSMGAG00000003950	SCYL3	SCY1 like pseudokinase 3	2264	2273	2835	2814	10186	2554	1966	2350	6870	2041	2390	2428	6859	23915
SMARCC1	SMARCC1	SWI/SNF related, matrix associated, actin dependent regulator of chromatin subfamily c member 1 [Source:HGNC Symbol;Acc:HGNC:11104]	1403	2300	3743	3550	10996	1633	2372	2227	6232	2818	2333	1528	6679	23907
USP14	USP14	ubiquitin specific peptidase 14 [Source:HGNC Symbol;Acc:HGNC:12612]	1568	2472	2519	2873	9432	2385	2429	1847	6661	2311	2256	3243	7810	23903
ENSMGAG00000020595	CKAP4	cytoskeleton associated protein 4 [Source:NCBI gene;Acc:418073] ortholog	1170	2537	2741	2879	9327	2669	3740	1851	8260	2476	2325	1511	6312	23899
DPP7	DPP7	dipeptidyl peptidase 7 [Source:HGNC Symbol;Acc:HGNC:14892]	2962	2105	2772	2220	10059	2399	2189	2307	6895	1737	1970	3223	6930	23884
ENSMGAG00000010098	ABCA3	ATP binding cassette subfamily A member 3	1335	2402	3127	3290	10154	2242	2488	2468	7198	2816	1923	1787	6526	23878
ENSMGAG00000006260	COL20A1	collagen type XX alpha 1 chain	1370	2275	2887	3682	10214	2159	2202	1867	6228	2235	3899	1270	7404	23846
ENSMGAG00000002037	DOT1L	DOT1 like histone lysine methyltransferase	997	2219	2787	4089	10092	1529	3265	2434	7228	3408	2037	1078	6523	23843
PSME4	PSME4	proteasome activator subunit 4 [Source:HGNC Symbol;Acc:HGNC:20635]	1234	2606	3534	3514	10888	2314	2219	2336	6869	2252	2978	855	6085	23842
ENSMGAG00000011280	CEBPZ	CCAAT/enhancer binding protein zeta	1625	2324	2887	2633	9469	2137	2799	2580	7516	2277	2348	2230	6855	23840
ENSMGAG00000003562	MRPS15	mitochondrial ribosomal protein S15	1954	2310	1476	2259	7999	1966	2562	2199	6727	2263	1862	4981	9106	23832
ENSMGAG00000001321	PAIP2	poly(A) binding protein interacting protein 2	1708	2554	2675	3075	10012	2178	2639	2305	7122	2392	2417	1873	6682	23816
INTS6L	INTS6L	integrator complex subunit 6 like [Source:HGNC Symbol;Acc:HGNC:27334]	1713	2330	2792	3067	9902	3104	2734	2830	8668	1788	2444	1007	5239	23809
ENSMGAG00000009097	RALBP1	ralA binding protein 1	1480	2457	2917	3044	9898	2035	2847	2446	7328	2524	2421	1616	6561	23787
ENSMGAG00000002758	VWA1	von Willebrand factor A domain containing 1	1367	2460	2698	3224	9749	2488	3293	2151	7932	2739	1933	1416	6088	23769
PRELID1	PRELID1	PRELI domain containing 1 [Source:HGNC Symbol;Acc:HGNC:30255]	1775	2215	2308	2135	8433	2270	3480	2319	8069	2302	1599	3341	7242	23744
ENSMGAG00000003909	GOLGA2	golgin A2	1538	2414	3196	3152	10300	2116	2491	2417	7024	2311	2467	1637	6415	23739
RAP1GDS1	RAP1GDS1	Rap1 GTPase-GDP dissociation stimulator 1 [Source:HGNC Symbol;Acc:HGNC:9859]	1467	2370	2564	2897	9298	2209	2764	2133	7106	2860	2119	2353	7332	23736
XPO7	XPO7	exportin 7 [Source:HGNC Symbol;Acc:HGNC:14108]	1502	2563	3090	3172	10327	2029	2162	2169	6360	2533	2380	2129	7042	23729
VCL	VCL	vinculin [Source:HGNC Symbol;Acc:HGNC:12665]	1028	2462	2457	3695	9642	2163	3341	2635	8139	2857	2207	873	5937	23718
ENSMGAG00000013319	DNM1L	dynamin 1 like	1505	2570	2473	2695	9243	2042	3114	2442	7598	2645	2087	2144	6876	23717
ENSMGAG00000004343	COL16A1	collagen type XVI alpha 1 chain	2056	2795	4307	2414	11572	2220	1962	1915	6097	2328	1632	2081	6041	23710
ELF2	ELF2	E74 like ETS transcription factor 2 [Source:HGNC Symbol;Acc:HGNC:3317]	1244	2437	2686	3004	9371	2334	2676	2667	7677	2960	2008	1693	6661	23709
ENSMGAG00000001667	TRRAP	transformation/transcription domain associated protein	1062	2499	3381	3639	10581	1837	2822	2517	7176	2793	2350	805	5948	23705
ENSMGAG00000018963	LOC104912556	E3 ubiquitin-protein ligase TRIP12-like [ Meleagris gallopavo (turkey) ]	1605	2458	2814	2693	9570	2176	2488	2295	6959	2195	2641	2336	7172	23701
PDAP1	PDAP1	PDGFA associated protein 1 [Source:HGNC Symbol;Acc:HGNC:14634]	1610	2426	2181	2513	8730	2249	2782	2847	7878	2458	2006	2620	7084	23692
ENSMGAG00000018230	YJEFN3	YjeF N-terminal domain containing 3	2337	2240	2003	2134	8714	2077	2087	2118	6282	2187	1528	4967	8682	23678
PRRC2C	PRRC2C	proline rich coiled-coil 2C [Source:HGNC Symbol;Acc:HGNC:24903]	970	2381	3437	3693	10481	1756	2731	2823	7310	2888	2125	861	5874	23665
ENSMGAG00000004474	PPP3R1	protein phosphatase 3 regulatory subunit B, alpha	1366	2769	2627	2638	9400	2273	3047	2921	8241	2654	2301	1068	6023	23664
ENSMGAG00000019222	MYO18B	myosin XVIIIB	1497	2433	3429	3228	10587	2181	2035	2273	6489	2321	2731	1532	6584	23660
ENSMGAG00000002399	EPHB1	EPH receptor B1	1782	2438	2614	3224	10058	2365	3294	2435	8094	2611	1622	1270	5503	23655
FSD1L	FSD1L	fibronectin type III and SPRY domain containing 1 like [Source:HGNC Symbol;Acc:HGNC:13753]	1070	2698	2311	3390	9469	2742	2930	2666	8338	2245	1879	1717	5841	23648
GPHN	GPHN	gephyrin [Source:HGNC Symbol;Acc:HGNC:15465]	1971	2652	2886	2742	10251	2712	2348	2834	7894	1976	2370	1133	5479	23624
ARHGAP17	ARHGAP17	Rho GTPase activating protein 17 [Source:HGNC Symbol;Acc:HGNC:18239]	1377	2210	2852	3220	9659	1930	2532	2356	6818	2534	2461	2145	7140	23617
WAPL	WAPL	WAPL cohesin release factor [Source:HGNC Symbol;Acc:HGNC:23293]	1148	2442	3002	3273	9865	2470	2895	2348	7713	2489	2315	1234	6038	23616
RSRC2	RSRC2	arginine and serine rich coiled-coil 2 [Source:HGNC Symbol;Acc:HGNC:30559]	1842	2403	2738	2647	9630	1880	2740	2718	7338	2132	2473	2040	6645	23613
ENSMGAG00000007732	ENSMGAG00000007732	Uncharacterized protein	1510	2403	2923	2774	9610	2576	3252	1460	7288	1656	2984	2072	6712	23610
XPO5	XPO5	exportin 5 [Source:HGNC Symbol;Acc:HGNC:17675]	1546	2456	2774	3021	9797	1942	3050	2729	7721	2465	2253	1365	6083	23601
SH3PXD2A	SH3PXD2A	SH3 and PX domains 2A [Source:HGNC Symbol;Acc:HGNC:23664]	1045	2627	3454	3916	11042	1748	2428	2192	6368	2351	2984	855	6190	23600
ENSMGAG00000013358	TMTC1	transmembrane and tetratricopeptide repeat containing 1	1026	2450	2369	2959	8804	1940	2444	2662	7046	3713	2048	1973	7734	23584
ENSMGAG00000017868	LOC100551205	dispanin subfamily A member 2b-like	1487	2062	3895	2446	9890	2227	2008	1260	5495	1996	2284	3914	8194	23579
ENSMGAG00000003696	PAIP1	Poly(A) binding protein interacting protein 1	1670	2405	2872	2802	9749	2479	2831	2122	7432	2027	2536	1827	6390	23571
PDLIM1	PDLIM1	PDZ and LIM domain 1 [Source:HGNC Symbol;Acc:HGNC:2067]	1015	2052	2224	3476	8767	2008	2498	2033	6539	2437	2133	3668	8238	23544
DDA1	DDA1	DET1 and DDB1 associated 1 [Source:HGNC Symbol;Acc:HGNC:28360]	1811	2280	2390	2240	8721	2338	2456	2487	7281	1907	1957	3676	7540	23542
ENSMGAG00000008226	DDX46	DEAD-box helicase 46	1292	2478	2698	2978	9446	1922	2862	2608	7392	2703	2519	1476	6698	23536
SNW1	SNW1	SNW domain containing 1 [Source:HGNC Symbol;Acc:HGNC:16696]	1987	2441	3035	2765	10228	1807	2498	2677	6982	2245	2497	1582	6324	23534
DNMT3A	DNMT3A	DNA methyltransferase 3 alpha [Source:HGNC Symbol;Acc:HGNC:2978]	1979	2557	2762	2358	9656	2375	2204	2267	6846	2459	2043	2522	7024	23526
FARSA	FARSA	phenylalanyl-tRNA synthetase subunit alpha [Source:HGNC Symbol;Acc:HGNC:3592]	1991	2065	2657	2458	9171	2030	2289	2320	6639	2392	1553	3771	7716	23526
ENSMGAG00000002503	SRSF3	serine and arginine rich splicing factor 3	1622	1912	2837	3386	9757	1785	3240	1795	6820	2290	2162	2494	6946	23523
ENSMGAG00000006112	CPD	carboxypeptidase D	1465	2547	3284	3243	10539	2221	2107	2206	6534	2651	2458	1309	6418	23491
ENSMGAG00000013874	PHF3	PHD finger protein 3	1208	2271	2833	3311	9623	2046	2816	2470	7332	2592	2680	1263	6535	23490
ENSMGAG00000012885	TCP11L2	t-complex 11 like 2	1545	2364	2339	3304	9552	3081	2495	2140	7716	1699	3209	1314	6222	23490
TWF2	TWF2	twinfilin actin binding protein 2 [Source:HGNC Symbol;Acc:HGNC:9621]	1515	2535	2856	3468	10374	2597	2215	2483	7295	1976	2179	1627	5782	23451
C6orf62	C6orf62	chromosome 6 open reading frame 62 [Source:HGNC Symbol;Acc:HGNC:20998]	1342	2069	2818	3451	9680	2191	2334	2135	6660	2642	2848	1609	7099	23439
ENSMGAG00000004827	ALDH4A1	aldehyde dehydrogenase 4 family member A1	1846	2155	2180	3034	9215	2221	2007	1974	6202	2508	1933	3555	7996	23413
TMA16	TMA16	translation machinery associated 16 homolog [Source:HGNC Symbol;Acc:HGNC:25638]	2073	2328	2200	2063	8664	2380	2799	2436	7615	2483	1735	2913	7131	23410
ENSMGAG00000007262	MYLK2	myosin light chain kinase 2	2225	2645	2949	3393	11212	2408	1612	2415	6435	1252	2537	1961	5750	23397
ENSMGAG00000001964	TMEM50A	transmembrane protein 50A	1830	2538	2333	2035	8736	2494	2884	2548	7926	2362	2102	2258	6722	23384
ENSMGAG00000003640	THRAP3	thyroid hormone receptor associated protein 3	1208	2480	2999	3416	10103	1940	2703	2616	7259	2808	2280	915	6003	23365
PTPN21	PTPN21	protein tyrosine phosphatase non-receptor type 21 [Source:HGNC Symbol;Acc:HGNC:9651]	783	2225	2239	3304	8551	1143	3716	3780	8639	3387	2372	391	6150	23340
ENSMGAG00000006298	RBM22	RNA binding motif protein 22	1605	2167	2652	3087	9511	2060	2553	2158	6771	2269	2345	2428	7042	23324
ENSMGAG00000003642	ST6GALNAC6	ST6 N-acetylgalactosaminide alpha-2,6-sialyltransferase 6	2283	2282	2115	2120	8800	2746	2268	2704	7718	1518	2472	2814	6804	23322
RASA1	RASA1	RAS p21 protein activator 1 [Source:HGNC Symbol;Acc:HGNC:9871]	1256	2481	3259	2790	9786	2217	2874	2116	7207	2471	2475	1382	6328	23321
ENSMGAG00000008289	CTSA	cathepsin A	1774	2235	2680	3437	10126	2230	2094	2508	6832	1991	2218	2147	6356	23314
GCNT2	GCNT2	glucosaminyl (N-acetyl) transferase 2 (I blood group) [Source:HGNC Symbol;Acc:HGNC:4204]	2266	2145	2023	2104	8538	2385	2742	2595	7722	2434	1575	3034	7043	23303
ENSMGAG00000014429	MPC2	mitochondrial pyruvate carrier 2	1653	2170	1906	2205	7934	1954	2521	1999	6474	2427	1885	4582	8894	23302
ENSMGAG00000007423	KLHDC4	kelch domain containing 4	1615	2481	2660	1449	8205	1657	2472	3144	7273	2111	2567	3139	7817	23295
AASS	AASS	aminoadipate-semialdehyde synthase [Source:HGNC Symbol;Acc:HGNC:17366]	983	2155	2986	2999	9123	2281	2343	2602	7226	2498	3441	998	6937	23286
ENSMGAG00000003721	MAPKAPK2	mitogen-activated protein kinase-activated protein kinase 2	1313	2218	2200	2932	8663	2107	2527	2514	7148	3384	2215	1873	7472	23283
ENSMGAG00000005799	FAM114A2	family with sequence similarity 114 member A2	2026	2318	2380	2329	9053	2323	2680	2482	7485	2224	2121	2391	6736	23274
CENPF	CENPF	centromere protein F [Source:HGNC Symbol;Acc:HGNC:1857]	1197	2728	3645	3933	11503	2231	2467	1897	6595	1933	2093	1133	5159	23257
ENSMGAG00000008412	TTLL3	tubulin tyrosine ligase like 3	2093	2204	2224	2154	8675	2065	2411	2536	7012	2055	2250	3249	7554	23241
ENSMGAG00000016418	OSTC	oligosaccharyltransferase complex non-catalytic subunit	1706	2542	2422	2016	8686	2579	2955	2450	7984	2194	2034	2338	6566	23236
ENSMGAG00000008556	NIP7	NIP7, nucleolar pre-rRNA processing protein	2243	2276	1937	2021	8477	2329	2847	2475	7651	2201	1533	3356	7090	23218
ITIH5	ITIH5	inter-alpha-trypsin inhibitor heavy chain 5 [Source:HGNC Symbol;Acc:HGNC:21449]	1058	2313	2812	3552	9735	2449	3256	2030	7735	3020	1877	847	5744	23214
WDR75	WDR75	WD repeat domain 75 [Source:HGNC Symbol;Acc:HGNC:25725]	1810	2054	2368	2226	8458	2198	2939	2765	7902	2183	2185	2481	6849	23209
ALAS1	ALAS1	5'-aminolevulinate synthase 1 [Source:HGNC Symbol;Acc:HGNC:396]	1353	2109	2614	3066	9142	1703	2224	2469	6396	2665	2085	2893	7643	23181
ENSMGAG00000017291	ENSMGAG00000017291	Uncharacterized protein	1479	2055	2226	3066	8826	2141	2646	1781	6568	2555	2162	3051	7768	23162
MPC1	MPC1	mitochondrial pyruvate carrier 1 [Source:HGNC Symbol;Acc:HGNC:21606]	1425	2340	2159	2373	8297	2223	3294	2616	8133	2871	1742	2116	6729	23159
ENSMGAG00000006518	SEC24C	SEC24 homolog C, COPII coat complex component	1274	2203	2805	3379	9661	2043	2829	2318	7190	2560	2366	1373	6299	23150
ENSMGAG00000009761	CDC20	cell division cycle 20	1691	2187	3551	2932	10361	1873	2236	2361	6470	2117	2206	1984	6307	23138
MOSPD1	MOSPD1	motile sperm domain containing 1 [Source:HGNC Symbol;Acc:HGNC:25235]	1611	2196	2121	2509	8437	2792	3045	2468	8305	1855	2091	2448	6394	23136
ENSMGAG00000004881	PACS2	phosphofurin acidic cluster sorting protein 2	1543	2471	2799	3132	9945	1522	3175	2390	7087	2339	2167	1590	6096	23128
ENSMGAG00000019841	ENSMGAG00000019841	pseudogene	2308	2244	2160	1691	8403	2625	2381	2151	7157	2056	1620	3869	7545	23105
ATP2B1	ATP2B1	ATPase plasma membrane Ca2+ transporting 1 [Source:HGNC Symbol;Acc:HGNC:814]	1243	2586	2574	2313	8716	2807	3752	2313	8872	2053	2115	1345	5513	23101
AP3M1	AP3M1	adaptor related protein complex 3 subunit mu 1 [Source:HGNC Symbol;Acc:HGNC:569]	1386	2343	2613	2912	9254	1751	3170	2702	7623	2352	2276	1594	6222	23099
ENSMGAG00000022526	NOL7	nucleolar protein 7	2017	2129	2098	2145	8389	2070	2335	2448	6853	2309	1757	3775	7841	23083
MAP4K4	MAP4K4	mitogen-activated protein kinase kinase kinase kinase 4 [Source:HGNC Symbol;Acc:HGNC:6866]	1244	2563	3274	3461	10542	2053	2133	2176	6362	2467	2584	1096	6147	23051
PLPP7	PLPP7	phospholipid phosphatase 7 (inactive) [Source:HGNC Symbol;Acc:HGNC:28174]	1792	2431	2398	2313	8934	2482	2548	2725	7755	1974	1723	2653	6350	23039
ENSMGAG00000001000	HNRNPR	heterogeneous nuclear ribonucleoprotein R	1540	2213	2482	2927	9162	1958	2786	2018	6762	2311	2212	2570	7093	23017
ENSMGAG00000010170	OARD1	O-acyl-ADP-ribose deacylase 1	1588	2671	2243	2180	8682	2519	2778	2692	7989	2460	1908	1961	6329	23000
ENSMGAG00000009989	JCHAIN	joining chain of multimeric IgA and IgM	1807	2772	1384	2133	8096	4045	2598	2044	8687	2788	1663	1760	6211	22994
DNAJC13	DNAJC13	DnaJ heat shock protein family (Hsp40) member C13 [Source:HGNC Symbol;Acc:HGNC:30343]	1005	2592	3050	3204	9851	1860	2660	2442	6962	2434	2539	1200	6173	22986
ENSMGAG00000002883	USP28	ubiquitin specific peptidase 28	952	2427	2568	3212	9159	1902	1878	2266	6046	3158	2845	1760	7763	22968
DEPTOR	DEPTOR	DEP domain containing MTOR interacting protein [Source:HGNC Symbol;Acc:HGNC:22953]	2273	2275	2429	3104	10081	1976	2105	1922	6003	2212	2988	1683	6883	22967
ENSMGAG00000018668	ENSMGAG00000018668	parathymosin [Source:NCBI gene;Acc:418286] ortholog	1458	2225	2540	3014	9237	1992	2952	2011	6955	2582	1863	2319	6764	22956
ENSMGAG00000019435	ENSMGAG00000019435	GTPase, IMAP family member 6 [Source:NCBI gene;Acc:420413] ortholog	1466	1796	2838	2828	8928	1259	1680	2657	5596	2052	2672	3690	8414	22938
ENSMGAG00000020833	ENSMGAG00000020833	novel protein coding gene	2288	2251	2432	1436	8407	2336	1775	2583	6694	1908	1648	4257	7813	22914
ENSMGAG00000001642	LOC104914452	protein phosphatase 1 regulatory subunit 12B-like	962	1995	2040	3710	8707	1820	2336	2698	6854	4068	2014	1267	7349	22910
CRLF3	CRLF3	cytokine receptor like factor 3 [Source:HGNC Symbol;Acc:HGNC:17177]	1477	2409	2981	2898	9765	2178	2695	2014	6887	2304	2309	1626	6239	22891
SRP19	SRP19	signal recognition particle 19 [Source:HGNC Symbol;Acc:HGNC:11300]	1770	2302	2104	1964	8140	2521	3357	2380	8258	2182	1475	2800	6457	22855
ENSMGAG00000006557	RRAS2	RAS related 2	1651	2161	2790	3168	9770	2228	2927	1599	6754	1785	2513	2024	6322	22846
GPBP1	GPBP1	GC-rich promoter binding protein 1 [Source:HGNC Symbol;Acc:HGNC:29520]	1636	2434	2376	2582	9028	2423	2868	2286	7577	2091	2341	1806	6238	22843
ENSMGAG00000012843	PRPF40A	pre-mRNA processing factor 40 homolog A	1538	2400	2629	2843	9410	1975	2459	2175	6609	2219	2130	2465	6814	22833
TBRG4	TBRG4	transforming growth factor beta regulator 4 [Source:HGNC Symbol;Acc:HGNC:17443]	1877	2023	2453	2573	8926	1783	1910	2005	5698	2587	1904	3715	8206	22830
COPG2	COPG2	COPI coat complex subunit gamma 2 [Source:HGNC Symbol;Acc:HGNC:2237]	1744	2290	2635	2459	9128	2104	2750	2449	7303	2125	2401	1862	6388	22819
ECHDC3	ECHDC3	enoyl-CoA hydratase domain containing 3 [Source:HGNC Symbol;Acc:HGNC:23489]	2312	2057	2301	1999	8669	2483	2471	2099	7053	1754	2022	3314	7090	22812
ENSMGAG00000006146	FAM214A	family with sequence similarity 214 member A	1184	2170	3334	4298	10986	1920	2361	1897	6178	1799	2456	1368	5623	22787
SPRY2	SPRY2	sprouty RTK signaling antagonist 2 [Source:HGNC Symbol;Acc:HGNC:11270]	1687	2676	3334	2601	10298	1970	2105	1604	5679	2351	2630	1829	6810	22787
ENSMGAG00000009789	CCNB3	cyclin B3	1599	2217	3385	3215	10416	1980	2150	1939	6069	2094	2101	2100	6295	22780
RBM26	RBM26	RNA binding motif protein 26 [Source:HGNC Symbol;Acc:HGNC:20327]	1179	2386	2765	2675	9005	2111	2585	2296	6992	2278	2713	1785	6776	22773
ENSMGAG00000009574	PRPS1	phosphoribosyl pyrophosphate synthetase 1	1661	2213	2182	2710	8766	1920	2882	2526	7328	2886	1730	2060	6676	22770
ENSMGAG00000006073	TRAF7	TNF receptor associated factor 7	1816	2286	2914	3005	10021	1917	2120	1909	5946	2443	2077	2258	6778	22745
MRPL24	MRPL24	mitochondrial ribosomal protein L24 [Source:HGNC Symbol;Acc:HGNC:14037]	2064	2273	2154	2012	8503	1958	2225	2139	6322	2287	1763	3868	7918	22743
PI4KB	PI4KB	phosphatidylinositol 4-kinase beta [Source:HGNC Symbol;Acc:HGNC:8984]	1525	2328	3105	2852	9810	2115	2274	1923	6312	2365	1804	2410	6579	22701
ENSMGAG00000016892	DENND2C	DENN domain containing 2C	1231	2747	2763	2884	9625	3295	2419	2108	7822	2157	1589	1491	5237	22684
ENSMGAG00000008051	HNRNPD	heterogeneous nuclear ribonucleoprotein D	1502	2062	2216	3587	9367	2046	2432	2164	6642	2380	2125	2166	6671	22680
ENSMGAG00000003017	IFT52	intraflagellar transport 52	1590	2518	2684	2483	9275	1889	2581	2444	6914	2243	2584	1633	6460	22649
ENSMGAG00000021052	HSDL2	hydroxysteroid dehydrogenase like 2 [Source:NCBI gene;Acc:100858057] ortholog	1697	2205	2242	2209	8353	2394	2888	2031	7313	2395	2040	2545	6980	22646
MAT2B	MAT2B	methionine adenosyltransferase 2B [Source:HGNC Symbol;Acc:HGNC:6905]	1383	2288	2415	2568	8654	2455	2884	2689	8028	2387	2143	1433	5963	22645
DESI1	DESI1	desumoylating isopeptidase 1 [Source:HGNC Symbol;Acc:HGNC:24577]	1466	2379	2570	2465	8880	1996	2602	2304	6902	2360	2414	2073	6847	22629
ENSMGAG00000009560	LOC100539623	dihydropyrimidinase-related protein 3	1331	2103	2906	2691	9031	2552	2473	1672	6697	2528	2174	2175	6877	22605
ENSMGAG00000008238	LSP1	lymphocyte specific protein 1	1241	2058	2083	2877	8259	2049	3631	2405	8085	2672	1640	1949	6261	22605
SNU13	SNU13	small nuclear ribonucleoprotein 13 [Source:HGNC Symbol;Acc:HGNC:7819]	1986	2157	2208	2265	8616	2219	3098	1999	7316	2129	2150	2376	6655	22587
ENSMGAG00000003372	MMP15	matrix metallopeptidase 15	1911	2102	2620	2565	9198	2277	2509	2067	6853	2580	1604	2343	6527	22578
FAM117A	FAM117A	family with sequence similarity 117 member A [Source:HGNC Symbol;Acc:HGNC:24179]	1536	2219	3434	2868	10057	1848	1996	1695	5539	2245	2600	2107	6952	22548
ENSMGAG00000006464	TTYH2	tweety family member 2	1408	2458	3427	2977	10270	1607	2050	1960	5617	2580	2341	1740	6661	22548
HERC4	HERC4	HECT and RLD domain containing E3 ubiquitin protein ligase 4 [Source:HGNC Symbol;Acc:HGNC:24521]	1221	2434	3039	2704	9398	1985	2998	2105	7088	2205	2457	1395	6057	22543
GPBP1L1	GPBP1L1	GC-rich promoter binding protein 1 like 1 [Source:HGNC Symbol;Acc:HGNC:28843]	1683	2548	2482	2636	9349	1953	2327	2404	6684	2362	2236	1898	6496	22529
PNRC1	PNRC1	proline rich nuclear receptor coactivator 1 [Source:HGNC Symbol;Acc:HGNC:17278]	1586	2309	2930	3089	9914	1862	1466	1505	4833	2105	2844	2809	7758	22505
SNX17	SNX17	sorting nexin 17 [Source:HGNC Symbol;Acc:HGNC:14979]	1954	2398	2376	2482	9210	2379	2165	1990	6534	2177	1781	2801	6759	22503
POLR1E	POLR1E	RNA polymerase I subunit E [Source:HGNC Symbol;Acc:HGNC:17631]	1836	2157	1956	2189	8138	2095	3129	2177	7401	1968	1992	3002	6962	22501
ENSMGAG00000007561	MCTS1	MCTS1 re-initiation and release factor	1724	2189	1915	2450	8278	2142	2808	1966	6916	2041	1658	3593	7292	22486
ENSMGAG00000001894	LOC100544252	protocadherin gamma-C5-like	1172	2298	2889	3438	9797	2154	3073	2280	7507	2563	1836	779	5178	22482
GPAT4	GPAT4	glycerol-3-phosphate acyltransferase 4 [Source:HGNC Symbol;Acc:HGNC:20880]	1415	2088	2311	2250	8064	2174	3143	2577	7894	2292	1962	2249	6503	22461
BRIX1	BRIX1	biogenesis of ribosomes BRX1 [Source:HGNC Symbol;Acc:HGNC:24170]	1847	2129	2057	2425	8458	2104	3135	2131	7370	1833	1863	2931	6627	22455
ENSMGAG00000004807	ACTR3B	ARP3 actin related protein 3 homolog B	1517	2251	2149	2102	8019	2325	2845	2875	8045	2338	2003	2049	6390	22454
ENSMGAG00000003840	LOC100543617	transaldolase-like	1580	2088	2269	2185	8122	2232	2412	2489	7133	2085	2019	3085	7189	22444
ENSMGAG00000006625	TCOF1	treacle ribosome biogenesis factor 1	1708	2237	2965	3073	9983	1725	2290	2287	6302	2267	1931	1952	6150	22435
AIF1L	AIF1L	allograft inflammatory factor 1 like [Source:HGNC Symbol;Acc:HGNC:28904]	1864	1837	2232	2169	8102	2534	3085	2402	8021	1934	2276	2080	6290	22413
ENSMGAG00000007691	ERP44	endoplasmic reticulum protein 44	1720	2429	2526	2441	9116	2149	2452	1810	6411	2329	2015	2496	6840	22367
ENSMGAG00000007119	MOB4	MOB-like protein phocein	1503	2220	1830	2261	7814	2283	3163	2328	7774	2269	2300	2201	6770	22358
ENSMGAG00000008409	DRG1	developmentally regulated GTP binding protein 1	1894	2131	2194	2355	8574	2045	2355	2043	6443	2124	1916	3299	7339	22356
ENSMGAG00000008791	DHX38	DEAH-box helicase 38	1537	2074	2681	2842	9134	2024	2323	2331	6678	2282	2207	2050	6539	22351
ENSMGAG00000008327	CCNYL1	Cyclin Y like 1	1317	2552	2618	2426	8913	2537	3132	1877	7546	2411	1936	1521	5868	22327
ANAPC16	ANAPC16	anaphase promoting complex subunit 16 [Source:HGNC Symbol;Acc:HGNC:26976]	2177	2285	2120	2475	9057	2409	2387	1914	6710	1867	2006	2676	6549	22316
ENSMGAG00000000993	DNAJC8	DnaJ heat shock protein family (Hsp40) member C8	1669	2267	2360	2225	8521	2153	2602	2387	7142	2324	2063	2255	6642	22305
SVEP1	SVEP1	sushi, von Willebrand factor type A, EGF and pentraxin domain containing 1 [Source:HGNC Symbol;Acc:HGNC:15985]	855	2310	3730	3520	10415	2276	2143	1688	6107	2430	2776	572	5778	22300
RALY	RALY	RALY heterogeneous nuclear ribonucleoprotein [Source:HGNC Symbol;Acc:HGNC:15921]	2032	2278	3299	3868	11477	2149	1465	1505	5119	1746	2302	1651	5699	22295
ENSMGAG00000003874	SERINC3	serine incorporator 3	1305	2164	2668	2804	8941	2274	2912	2181	7367	2482	2203	1274	5959	22267
ENSMGAG00000004086	ADIPOQ	adiponectin, C1Q and collagen domain containing	1931	2170	2034	3654	9789	2064	1766	1834	5664	2194	2447	2167	6808	22261
ENSMGAG00000012496	WTAP	WT1 associated protein	1361	2002	2606	2939	8908	2242	2659	1946	6847	2013	2460	2033	6506	22261
ENSMGAG00000011311	NDC1	NDC1 transmembrane nucleoporin	1197	1572	2576	3270	8615	2538	2914	2039	7491	1986	1253	2914	6153	22259
ENSMGAG00000008851	ACO1	aconitase 1	1477	2462	2317	2808	9064	2076	2643	2292	7011	2439	2299	1443	6181	22256
ENSMGAG00000003921	ENSMGAG00000003921	Uncharacterized protein	1592	2235	2355	3030	9212	1853	2246	2099	6198	2078	2305	2459	6842	22252
ENSMGAG00000000689	TIMM44	translocase of inner mitochondrial membrane 44	1689	2138	2152	2104	8083	2034	2447	2132	6613	2599	1759	3185	7543	22239
NSFL1C	NSFL1C	NSFL1 cofactor [Source:HGNC Symbol;Acc:HGNC:15912]	1823	1954	2415	2337	8529	1899	2195	2342	6436	2149	2105	2974	7228	22193
ACTN1	ACTN1	actinin alpha 1 [Source:HGNC Symbol;Acc:HGNC:163]	1097	1949	2526	3398	8970	2208	2771	2092	7071	2542	1922	1667	6131	22172
ENSMGAG00000004561	RBBP4	RB binding protein 4, chromatin remodeling factor	1542	2197	2740	2706	9185	1787	2528	2320	6635	2278	2082	1980	6340	22160
ENSMGAG00000012714	MMADHC	methylmalonic aciduria and homocystinuria, cblD type	1681	2384	1768	2172	8005	2246	2810	2411	7467	2248	1762	2654	6664	22136
HERPUD2	HERPUD2	HERPUD family member 2 [Source:HGNC Symbol;Acc:HGNC:21915]	1409	2189	2330	2946	8874	2307	2539	1874	6720	1969	2406	2161	6536	22130
MON2	MON2	MON2 homolog, regulator of endosome-to-Golgi trafficking [Source:HGNC Symbol;Acc:HGNC:29177]	1177	2497	2952	3186	9812	2304	2612	1905	6821	1890	2580	1025	5495	22128
CDC42BPB	CDC42BPB	CDC42 binding protein kinase beta [Source:HGNC Symbol;Acc:HGNC:1738]	965	2381	2960	3219	9525	1938	2670	2405	7013	2653	2254	670	5577	22115
ISCU	ISCU	iron-sulfur cluster assembly enzyme [Source:HGNC Symbol;Acc:HGNC:29882]	1531	1952	2010	2325	7818	2090	2485	2210	6785	2537	1746	3213	7496	22099
ENSMGAG00000004028	ZW10	zw10 kinetochore protein	1483	2199	2632	2807	9121	1793	2653	2325	6771	2221	2163	1789	6173	22065
EIF2B2	EIF2B2	eukaryotic translation initiation factor 2B subunit beta [Source:HGNC Symbol;Acc:HGNC:3258]	1693	2114	2240	2643	8690	2017	2335	1737	6089	2302	1826	3157	7285	22064
SPEN	SPEN	spen family transcriptional repressor [Source:HGNC Symbol;Acc:HGNC:17575]	1123	2402	3404	3470	10399	1839	2025	2147	6011	2636	1960	1045	5641	22051
ENSMGAG00000014330	CLDND1	CLDND1 claudin domain containing 1 [ Meleagris gallopavo (turkey) ]	1340	1924	2780	2175	8219	2349	3075	2164	7588	1998	1912	2319	6229	22036
FABP4	FABP4	fatty acid binding protein 4 [Source:HGNC Symbol;Acc:HGNC:3559]	1501	725	1822	1157	5205	3138	1059	677	4874	1894	9184	876	11954	22033
ENSMGAG00000004695	NUP188	nucleoporin 188	1308	2098	3150	2995	9551	1714	2123	2176	6013	2385	2488	1596	6469	22033
SPATA7	SPATA7	spermatogenesis associated 7 [Source:HGNC Symbol;Acc:HGNC:20423]	1268	2898	1761	2725	8652	1131	2774	1600	5505	4749	1459	1664	7872	22029
CLINT1	CLINT1	clathrin interactor 1 [Source:HGNC Symbol;Acc:HGNC:23186]	1301	2365	2530	2725	8921	2082	2953	2396	7431	2116	2429	1099	5644	21996
ENSMGAG00000013379	RWDD1	RWD domain containing 1	1907	2163	2090	1838	7998	2547	2687	2086	7320	2144	1750	2776	6670	21988
ENSMGAG00000011807	LOC100551269	tyrosine-protein kinase JAK1-like	974	2327	2671	3318	9290	1971	2458	2296	6725	2490	2567	899	5956	21971
ENSMGAG00000013425	ADIPOR2	adiponectin receptor 2	1037	1996	3561	3237	9831	1781	1893	1807	5481	2304	2680	1666	6650	21962
ENSMGAG00000019451	SRPRB	SRP receptor subunit beta [ Meleagris gallopavo (turkey) ]	1425	2301	2499	2529	8754	1960	2755	2385	7100	2275	2218	1615	6108	21962
MRPL27	MRPL27	mitochondrial ribosomal protein L27 [Source:HGNC Symbol;Acc:HGNC:14483]	1961	2186	1645	2017	7809	2218	2484	2310	7012	2104	1520	3515	7139	21960
ENSMGAG00000001496	LOC104909481	exportin-1	1201	2657	2625	2923	9406	1832	2856	1985	6673	2016	2505	1346	5867	21946
MMRN2	MMRN2	multimerin 2 [Source:HGNC Symbol;Acc:HGNC:19888]	1511	2263	2036	2497	8307	2737	3392	1933	8062	2085	1922	1570	5577	21946
ENSMGAG00000013134	LOC100541961	pantetheinase-like	2448	2116	3976	3087	11627	2009	1024	1210	4243	1321	3330	1422	6073	21943
MPI	MPI	mannose phosphate isomerase [Source:HGNC Symbol;Acc:HGNC:7216]	1986	1920	2076	2404	8386	1937	1998	2045	5980	2221	1417	3915	7553	21919
ENSMGAG00000008001	PSMF1	proteasome inhibitor subunit 1	1608	2060	2253	2067	7988	1962	2227	2043	6232	2266	1963	3437	7666	21886
ENSMGAG00000005873	LOC100550749	cullin-2	1511	2157	2152	2203	8023	2462	2870	1969	7301	1995	2066	2462	6523	21847
ATP6V1B2	ATP6V1B2	ATPase H+ transporting V1 subunit B2 [Source:HGNC Symbol;Acc:HGNC:854]	1513	2075	2290	2635	8513	2011	3019	2523	7553	2050	1814	1915	5779	21845
ENSMGAG00000022302	CDC42SE1	CDC42 small effector 1 [Source:NCBI gene;Acc:100857323] ortholog	1933	2160	2491	2139	8723	2041	2070	1827	5938	2111	1614	3449	7174	21835
ENSMGAG00000006610	IRS4	insulin receptor substrate 4	980	2316	3765	4270	11331	1718	1048	1272	4038	2219	3358	889	6466	21835
CKB	CKB	creatine kinase B [Source:HGNC Symbol;Acc:HGNC:1991]	1461	1889	1324	3388	8062	2115	2813	1868	6796	1950	2560	2463	6973	21831
ENSMGAG00000003011	RABEP1	rabaptin, RAB GTPase binding effector protein 1	1431	2386	2909	2619	9345	2119	2354	1997	6470	2249	2160	1578	5987	21802
NDUFA6	NDUFA6	NADH:ubiquinone oxidoreductase subunit A6 [Source:HGNC Symbol;Acc:HGNC:7690]	1785	1862	1649	1927	7223	2201	2486	2099	6786	2318	1498	3975	7791	21800
ENSMGAG00000021145	TXNIP	thioredoxin interacting protein [Source:HGNC Symbol;Acc:HGNC:16952] ortholog	1844	1797	3009	4213	10863	1971	1058	1378	4407	1967	3248	1315	6530	21800
MGAT4B	MGAT4B	alpha-1,3-mannosyl-glycoprotein 4-beta-N-acetylglucosaminyltransferase B [Source:HGNC Symbol;Acc:HGNC:7048]	1642	2347	2422	3417	9828	1742	2379	1924	6045	2705	1652	1565	5922	21795
ENSMGAG00000015492	YWHAH	tyrosine 3-monooxygenase/tryptophan 5-monooxygenase activation protein eta	1180	2287	1915	2838	8220	2326	3221	2019	7566	2344	1910	1739	5993	21779
ST13	ST13	ST13 Hsp70 interacting protein [Source:HGNC Symbol;Acc:HGNC:11343]	1529	2672	2794	2671	9666	1693	2516	2018	6227	2479	2143	1239	5861	21754
ENSMGAG00000009732	LOC100540668	sodium-coupled neutral amino acid transporter 2	715	2151	3049	3195	9110	2271	2349	1881	6501	2090	2944	1097	6131	21742
ENSMGAG00000013526	CALD1	caldesmon 1	1293	2023	1884	2775	7975	2604	3075	2762	8441	2470	1761	1041	5272	21688
ENSMGAG00000013111	POLR1A	RNA polymerase I subunit A	1638	2132	2663	2548	8981	1998	2890	2435	7323	2026	2178	1179	5383	21687
GPC4	GPC4	glypican 4 [Source:HGNC Symbol;Acc:HGNC:4452]	1362	2377	2353	2875	8967	2214	2487	1773	6474	2260	2391	1590	6241	21682
CREB3	CREB3	cAMP responsive element binding protein 3 [Source:HGNC Symbol;Acc:HGNC:2347]	1597	2170	2332	2466	8565	2259	2380	2174	6813	2260	1673	2367	6300	21678
TXN2	TXN2	thioredoxin 2 [Source:HGNC Symbol;Acc:HGNC:17772]	1619	2296	1858	2253	8026	2093	2438	2089	6620	2233	1820	2960	7013	21659
RNF13	RNF13	ring finger protein 13 [Source:HGNC Symbol;Acc:HGNC:10057]	1411	2458	2505	2258	8632	2287	2607	2205	7099	2194	2360	1363	5917	21648
ENSMGAG00000006967	ABCC8	ATP binding cassette subfamily C member 8	1588	2063	2297	2642	8590	1783	2819	2523	7125	2137	2621	1170	5928	21643
NOC3L	NOC3L	NOC3 like DNA replication regulator [Source:HGNC Symbol;Acc:HGNC:24034]	1635	2078	2526	2271	8510	2271	3180	2316	7767	1832	1919	1605	5356	21633
KDM3A	KDM3A	lysine demethylase 3A [Source:HGNC Symbol;Acc:HGNC:20815]	1255	2248	2950	2866	9319	1754	2111	2036	5901	2339	2727	1294	6360	21580
ENSMGAG00000010793	ENSMGAG00000010793	Uncharacterized protein	943	2258	2583	3190	8974	2058	3046	2282	7386	2329	2066	822	5217	21577
ENSMGAG00000005162	OLFML2B	olfactomedin like 2B	1199	1982	3093	2807	9081	2676	2376	1590	6642	2396	1686	1750	5832	21555
POLR2L	POLR2L	RNA polymerase II, I and III subunit L [Source:HGNC Symbol;Acc:HGNC:9199]	2088	1822	2038	1908	7856	2297	2236	1985	6518	1935	1539	3707	7181	21555
ENSMGAG00000003704	EEF1E1	eukaryotic translation elongation factor 1 epsilon 1	1699	2187	2031	1844	7761	2620	3021	2136	7777	1650	2076	2287	6013	21551
MTHFD1L	MTHFD1L	methylenetetrahydrofolate dehydrogenase (NADP+ dependent) 1 like [Source:HGNC Symbol;Acc:HGNC:21055]	1477	2882	2456	3020	9835	2166	2337	2098	6601	2671	1491	951	5113	21549
ERLIN2	ERLIN2	ER lipid raft associated 2 [Source:HGNC Symbol;Acc:HGNC:1356]	1157	2169	2482	2988	8796	2104	2830	2259	7193	2467	2087	1000	5554	21543
ENSMGAG00000005392	LOC100538805	aflatoxin B1 aldehyde reductase member 2-like	1629	2003	2194	2479	8305	1819	2451	2139	6409	2070	1873	2868	6811	21525
ADAMTSL2	ADAMTSL2	ADAMTS like 2 [Source:HGNC Symbol;Acc:HGNC:14631]	1063	1754	3140	2662	8619	2692	3086	2087	7865	2012	2048	979	5039	21523
PHAX	PHAX	phosphorylated adaptor for RNA export [Source:HGNC Symbol;Acc:HGNC:10241]	1441	2053	2043	2027	7564	2708	2912	1918	7538	1781	2657	1976	6414	21516
MRPS2	MRPS2	mitochondrial ribosomal protein S2 [Source:HGNC Symbol;Acc:HGNC:14495]	1865	2216	2497	2370	8948	2040	1875	1962	5877	1908	2250	2521	6679	21504
STAB1	STAB1	stabilin 1 [Source:HGNC Symbol;Acc:HGNC:18628]	1673	2100	2422	2709	8904	2341	2376	2346	7063	2228	2208	1091	5527	21494
ENSMGAG00000008944	TAF1	TATA-box binding protein associated factor 1	1299	2051	2510	2609	8469	1680	2258	2408	6346	2442	2210	2021	6673	21488
ENSMGAG00000004162	LOC100547760	beclin-1	1503	2189	2349	2391	8432	2120	2844	2189	7153	1965	1885	2026	5876	21461
ENSMGAG00000009380	NUP85	nucleoporin 85	1671	1727	2386	2556	8340	1796	2596	2093	6485	2087	2072	2472	6631	21456
PCNT	PCNT	pericentrin [Source:HGNC Symbol;Acc:HGNC:16068]	1255	2208	2837	2944	9244	1805	2482	2159	6446	2271	2109	1339	5719	21409
TRIO	TRIO	trio Rho guanine nucleotide exchange factor [Source:HGNC Symbol;Acc:HGNC:12303]	788	2194	2782	3532	9296	1604	2472	2648	6724	2752	2237	393	5382	21402
ENSMGAG00000003959	BRD8	bromodomain containing 8	1628	2115	2820	3052	9615	1741	1961	1709	5411	2183	2119	2071	6373	21399
ENSMGAG00000014109	MLF2	myeloid leukemia factor 2	1691	2115	2171	2477	8454	1824	2145	1869	5838	2480	1795	2798	7073	21365
SNX14	SNX14	sorting nexin 14 [Source:HGNC Symbol;Acc:HGNC:14977]	1730	1955	2514	2104	8303	1920	2422	2953	7295	1805	2174	1782	5761	21359
STRN3	STRN3	striatin 3 [Source:HGNC Symbol;Acc:HGNC:15720]	1138	2518	2700	2654	9010	2182	2485	2024	6691	2021	2458	1172	5651	21352
RHOU	RHOU	ras homolog family member U [Source:HGNC Symbol;Acc:HGNC:17794]	1274	2214	2408	1729	7625	2558	2664	2100	7322	1912	1783	2707	6402	21349
GADL1	GADL1	glutamate decarboxylase like 1 [Source:HGNC Symbol;Acc:HGNC:27949]	1403	1991	2043	1127	6564	2036	4092	3240	9368	1195	1418	2775	5388	21320
ENSMGAG00000012873	POLR3B	RNA polymerase III subunit B	1365	2319	2147	2549	8380	2101	2665	1975	6741	2272	1773	2138	6183	21304
PRPF39	PRPF39	pre-mRNA processing factor 39 [Source:HGNC Symbol;Acc:HGNC:20314]	1339	2556	2855	2912	9662	1676	2586	2126	6388	1973	2286	992	5251	21301
ENSMGAG00000015120	SGCG	sarcoglycan gamma	1066	2342	1806	2452	7666	2225	2832	2620	7677	2555	2127	1275	5957	21300
ENSMGAG00000001393	KDM5B	lysine demethylase 5B	1468	2164	2636	2537	8805	2004	1906	2023	5933	1989	2881	1688	6558	21296
ENSMGAG00000011332	DNAJB2	DnaJ heat shock protein family (Hsp40) member B2	1397	1981	2090	2480	7948	2250	1784	1862	5896	2069	1836	3531	7436	21280
RMC1	RMC1	regulator of MON1-CCZ1 [Source:HGNC Symbol;Acc:HGNC:24326]	1600	2266	2706	2923	9495	1772	1885	1847	5504	1987	2513	1780	6280	21279
ENSMGAG00000004388	COPS3	COP9 signalosome subunit 3	1543	1966	2262	2271	8042	1950	2163	1952	6065	2146	1998	3008	7152	21259
GORASP1	GORASP1	golgi reassembly stacking protein 1 [Source:HGNC Symbol;Acc:HGNC:16769]	1224	2211	2301	2171	7907	2277	2924	1877	7078	1993	2072	2203	6268	21253
PPP2R5C	PPP2R5C	protein phosphatase 2 regulatory subunit B'gamma [Source:HGNC Symbol;Acc:HGNC:9311]	1055	2106	2295	2786	8242	2263	3191	1654	7108	1847	2271	1785	5903	21253
ENSMGAG00000001162	ENSMGAG00000001162	Uncharacterized protein	1100	2271	2891	2856	9118	1650	2482	1976	6108	2337	2646	1033	6016	21242
PROS1	PROS1	protein S [Source:HGNC Symbol;Acc:HGNC:9456]	1378	2162	2060	2530	8130	2322	2891	1760	6973	2244	2761	1132	6137	21240
ENSMGAG00000005009	LOC100542612	phospholipid-transporting ATPase ID-like	1348	2050	3100	2836	9334	2111	2100	1823	6034	2107	2004	1752	5863	21231
ATRX	ATRX	ATRX chromatin remodeler [Source:HGNC Symbol;Acc:HGNC:886]	1093	2180	2925	2898	9096	1917	2385	1968	6270	2028	2615	1176	5819	21185
ENSMGAG00000006417	PRKACB	protein kinase cAMP-activated catalytic subunit beta	1167	2201	2691	2863	8922	2050	2731	1970	6751	2111	2273	1128	5512	21185
ENSMGAG00000021353	ENSMGAG00000021353	novel protein coding gene	1477	1999	2907	3291	9674	2193	2001	1359	5553	2130	2577	1241	5948	21175
MFN1	MFN1	mitofusin 1 [Source:HGNC Symbol;Acc:HGNC:18262]	1154	2150	2496	2778	8578	1646	2463	2268	6377	2587	2135	1497	6219	21174
ENSMGAG00000005105	PSMB3	proteasome subunit beta 3	1437	1748	1841	1976	7002	1960	2481	2263	6704	2132	1915	3416	7463	21169
ENSMGAG00000006120	SBK2	SH3 domain binding kinase family member 2	1377	1749	1043	2209	6378	1899	3165	3204	8268	2602	674	3234	6510	21156
ENSMGAG00000004487	BABAM1	BRISC and BRCA1 A complex member 1	1816	1881	2027	2103	7827	1764	2162	1658	5584	2086	1404	4238	7728	21139
MTO1	MTO1	mitochondrial tRNA translation optimization 1 [Source:HGNC Symbol;Acc:HGNC:19261]	1485	1980	2208	2450	8123	1643	2324	2195	6162	2605	1906	2332	6843	21128
XIAP	XIAP	X-linked inhibitor of apoptosis [Source:HGNC Symbol;Acc:HGNC:592]	1125	2233	2449	2573	8380	2177	2421	2238	6836	1820	3163	889	5872	21088
ENSMGAG00000017119	SECISBP2	SECIS binding protein 2	1391	1899	2698	2693	8681	2097	2623	1805	6525	1889	2401	1589	5879	21085
BCKDHB	BCKDHB	branched chain keto acid dehydrogenase E1 subunit beta [Source:HGNC Symbol;Acc:HGNC:987]	1634	1676	2462	2607	8379	2237	2386	1587	6210	1794	2634	2057	6485	21074
ENSMGAG00000002784	CCNL2	cyclin-L1	1501	2083	2338	2730	8652	2254	2360	1800	6414	2028	2347	1626	6001	21067
ENSMGAG00000008696	SNRPB	small nuclear ribonucleoprotein polypeptides B and B1	1797	2014	2257	2323	8391	1621	2100	2008	5729	2112	1579	3249	6940	21060
ALDH1A3	ALDH1A3	aldehyde dehydrogenase 1 family member A3 [Source:HGNC Symbol;Acc:HGNC:409]	1060	2303	2543	3129	9035	1759	2263	1920	5942	2493	2859	727	6079	21056
RBM24	RBM24	RNA binding motif protein 24 [Source:HGNC Symbol;Acc:HGNC:21539]	1162	2465	2714	3468	9809	1749	2044	2024	5817	2024	2497	893	5414	21040
UPF2	UPF2	UPF2 regulator of nonsense mediated mRNA decay [Source:HGNC Symbol;Acc:HGNC:17854]	1235	2177	2513	2655	8580	1963	2262	2110	6335	2127	2174	1807	6108	21023
ENSMGAG00000004184	SKP2	S-phase kinase associated protein 2	1382	2080	2803	2358	8623	2083	2709	1951	6743	1840	2003	1809	5652	21018
FBXO30	FBXO30	F-box protein 30 [Source:HGNC Symbol;Acc:HGNC:15600]	860	1985	4415	4697	11957	1745	1159	1275	4179	2230	2038	604	4872	21008
PPP1R12A	PPP1R12A	protein phosphatase 1 regulatory subunit 12A [Source:HGNC Symbol;Acc:HGNC:7618]	980	2020	2713	3213	8926	2008	2335	1910	6253	2073	2572	1181	5826	21005
ENSMGAG00000009987	RPAP3	RNA polymerase II associated protein 3	1715	2094	2333	2169	8311	2284	2907	1864	7055	1605	2062	1961	5628	20994
ENSMGAG00000011538	MTUS1	microtubule associated tumor suppressor 1	2239	1564	2602	1677	8082	2189	1809	1937	5935	2005	2452	2511	6968	20985
SCO1	SCO1	synthesis of cytochrome C oxidase 1 [Source:HGNC Symbol;Acc:HGNC:10603]	1831	2008	1655	2125	7619	1808	2652	2639	7099	1852	2372	2043	6267	20985
ENSMGAG00000000711	STT3A	STT3 oligosaccharyltransferase complex catalytic subunit A	1408	1893	2642	2581	8524	1919	2321	2059	6299	2196	1711	2253	6160	20983
ENSMGAG00000002858	FHL3	four and a half LIM domains 3	1454	2198	2973	2771	9396	1540	2056	2049	5645	2071	2647	1186	5904	20945
ENSMGAG00000008738	TRIAP1	TP53 regulated inhibitor of apoptosis 1	1780	1913	1921	1719	7333	2200	2903	1887	6990	1859	1429	3331	6619	20942
ENSMGAG00000021244	ENSMGAG00000021244	lncRNA	1673	1966	2084	2212	7935	1882	2213	1751	5846	2222	1666	3267	7155	20936
NTMT1	NTMT1	N-terminal Xaa-Pro-Lys N-methyltransferase 1 [Source:HGNC Symbol;Acc:HGNC:23373]	1844	1857	2167	2007	7875	1958	2102	1811	5871	1980	1859	3351	7190	20936
MED6	MED6	mediator complex subunit 6 [Source:HGNC Symbol;Acc:HGNC:19970]	1467	2095	2025	1986	7573	2058	2689	1945	6692	2068	1867	2734	6669	20934
ENSMGAG00000017923	LOC100538839	homeobox protein Hox-A7	1394	2763	2121	2449	8727	2035	2887	2214	7136	2024	1840	1198	5062	20925
ENSMGAG00000009899	GPRC5B	G protein-coupled receptor class C group 5 member B	926	2439	2984	2744	9093	1748	2456	2307	6511	1986	2817	514	5317	20921
ENSMGAG00000005506	LOC100545134	proteasomal ubiquitin receptor ADRM1-like	1364	1873	1861	2313	7411	2314	2284	1898	6496	1769	1882	3359	7010	20917
CCNG1	CCNG1	cyclin G1 [Source:HGNC Symbol;Acc:HGNC:1592]	1249	2190	2735	2674	8848	2133	2685	1658	6476	2172	1735	1661	5568	20892
GALNT1	GALNT1	polypeptide N-acetylgalactosaminyltransferase 1 [Source:HGNC Symbol;Acc:HGNC:4123]	1155	2094	2497	2592	8338	2122	2623	2073	6818	2285	2125	1316	5726	20882
ARPP21	ARPP21	cAMP regulated phosphoprotein 21 [Source:HGNC Symbol;Acc:HGNC:16968]	1645	2495	2779	2319	9238	1363	2025	2422	5810	2441	2207	1183	5831	20879
PLXNB2	PLXNB2	plexin B2 [Source:HGNC Symbol;Acc:HGNC:9104]	1021	2594	3000	2543	9158	1785	2066	2458	6309	2265	2281	861	5407	20874
ENSMGAG00000013003	IFNGR1	interferon gamma receptor 1	1177	2393	2757	3340	9667	1812	1888	1563	5263	1818	2783	1342	5943	20873
ENSMGAG00000000667	MEF2D	myocyte enhancer factor 2D	1244	2335	2952	2928	9459	1524	1870	2125	5519	2420	2509	958	5887	20865
UBXN2A	UBXN2A	UBX domain protein 2A [Source:HGNC Symbol;Acc:HGNC:27265]	1634	1829	1869	1818	7150	2280	3278	2716	8274	2173	1614	1638	5425	20849
CCNL1	CCNL1	cyclin L1 [Source:HGNC Symbol;Acc:HGNC:20569]	1687	2041	2609	2573	8910	1839	1981	1987	5807	2046	2361	1719	6126	20843
REEP5	REEP5	receptor accessory protein 5 [Source:HGNC Symbol;Acc:HGNC:30077]	1990	2050	2237	2113	8390	1953	2238	2432	6623	1641	1900	2279	5820	20833
NAA25	NAA25	N-alpha-acetyltransferase 25, NatB auxiliary subunit [Source:HGNC Symbol;Acc:HGNC:25783]	1150	2178	2168	2990	8486	2022	3095	2125	7242	1855	2076	1169	5100	20828
PSMD6	PSMD6	proteasome 26S subunit, non-ATPase 6 [Source:HGNC Symbol;Acc:HGNC:9564]	1322	1991	1814	2713	7840	1759	2454	2063	6276	2055	1927	2729	6711	20827
NPC1	NPC1	NPC intracellular cholesterol transporter 1 [Source:HGNC Symbol;Acc:HGNC:7897]	1315	2309	3227	3291	10142	1870	1370	1516	4756	1517	2867	1534	5918	20816
ENSMGAG00000003992	NFATC3	nuclear factor of activated T-cells 3	828	2436	2964	3153	9381	1236	1719	2172	5127	2340	3523	431	6294	20802
TIA1	TIA1	TIA1 cytotoxic granule associated RNA binding protein [Source:HGNC Symbol;Acc:HGNC:11802]	1918	2218	2584	2891	9611	1811	1821	1902	5534	1952	1949	1747	5648	20793
CP	CP	ceruloplasmin [Source:HGNC Symbol;Acc:HGNC:2295]	1610	2261	1672	2623	8166	2575	2848	2050	7473	1783	1925	1432	5140	20779
DEK	DEK	DEK proto-oncogene [Source:HGNC Symbol;Acc:HGNC:2768]	1266	1885	2809	2759	8719	1824	2477	1879	6180	1916	2449	1513	5878	20777
FMOD	FMOD	fibromodulin [Source:HGNC Symbol;Acc:HGNC:3774]	476	6235	9609	615	16935	362	838	473	1673	723	706	737	2166	20774
LAMB2	LAMB2	laminin subunit beta 2 [Source:HGNC Symbol;Acc:HGNC:6487]	1874	2016	3062	2344	9296	1921	2086	1728	5735	1886	1559	2297	5742	20773
ENSMGAG00000010813	SNAI2	snail family transcriptional repressor 2	1168	2129	2220	2323	7840	2270	3520	1637	7427	1757	2466	1282	5505	20772
ENSMGAG00000013997	FAM162A	family with sequence similarity 162 member A	1469	1900	1742	1714	6825	1869	2159	2205	6233	2201	1414	4080	7695	20753
STC2	STC2	stanniocalcin 2 [Source:HGNC Symbol;Acc:HGNC:11374]	1386	2343	3125	2204	9058	1183	3228	1403	5814	2156	1593	2093	5842	20714
RB1CC1	RB1CC1	RB1 inducible coiled-coil 1 [Source:HGNC Symbol;Acc:HGNC:15574]	939	2248	2794	3152	9133	2237	1911	1683	5831	1860	2822	1067	5749	20713
ENSMGAG00000000778	IMP4	IMP U3 small nucleolar ribonucleoprotein 4	1863	1854	2147	2062	7926	1733	2338	1866	5937	2105	1415	3328	6848	20711
WARS1	WARS1	tryptophanyl-tRNA synthetase 1 [Source:HGNC Symbol;Acc:HGNC:12729]	1323	2454	1799	1926	7502	1910	3993	1819	7722	2475	1249	1757	5481	20705
GLRX	GLRX	glutaredoxin [Source:HGNC Symbol;Acc:HGNC:4330]	1863	1730	1573	1822	6988	2689	2719	2123	7531	1835	1343	3007	6185	20704
ATP2C1	ATP2C1	ATPase secretory pathway Ca2+ transporting 1 [Source:HGNC Symbol;Acc:HGNC:13211]	1144	2123	2465	2521	8253	2212	2626	2121	6959	2029	2072	1384	5485	20697
ENSMGAG00000013499	LOC100546640	translocation protein SEC63 homolog	1520	2032	2024	2207	7783	2122	2380	2111	6613	2078	1860	2360	6298	20694
HEXIM1	HEXIM1	HEXIM P-TEFb complex subunit 1 [Source:HGNC Symbol;Acc:HGNC:24953]	1988	1828	2328	1441	7585	1849	1941	2066	5856	1826	1474	3938	7238	20679
ENSMGAG00000013772	TTLL12	tubulin tyrosine ligase like 12	1678	1986	2296	2227	8187	2108	2775	2088	6971	1837	1758	1926	5521	20679
SEC16A	SEC16A	SEC16 homolog A, endoplasmic reticulum export factor [Source:HGNC Symbol;Acc:HGNC:29006]	1002	2141	2890	3221	9254	1763	2333	2215	6311	2158	2100	837	5095	20660
ENSMGAG00000002853	TRA2B	transformer 2 beta homolog (Drosophila)	1560	2182	2456	2693	8891	1927	2408	2200	6535	1729	1823	1670	5222	20648
ENSMGAG00000021051	PI15	peptidase inhibitor 15 [Source:NCBI gene;Acc:374241] ortholog	918	1838	2807	3209	8772	2853	2169	925	5947	1737	3328	851	5916	20635
ENSMGAG00000004112	NDUFS8	NADH:ubiquinone oxidoreductase core subunit S8	1818	1936	2014	2185	7953	1625	1600	1729	4954	2082	1309	4327	7718	20625
ENSMGAG00000008268	MRPS23	mitochondrial ribosomal protein S23	1807	2011	1771	1950	7539	2057	2150	1841	6048	1956	1872	3194	7022	20609
HAUS6	HAUS6	HAUS augmin like complex subunit 6 [Source:HGNC Symbol;Acc:HGNC:25948]	1377	2110	2573	2476	8536	1843	2785	1816	6444	1754	2222	1634	5610	20590
LMF2	LMF2	lipase maturation factor 2 [Source:HGNC Symbol;Acc:HGNC:25096]	1314	1821	2677	2420	8232	1981	2558	1977	6516	2310	1460	2061	5831	20579
TOMM22	TOMM22	translocase of outer mitochondrial membrane 22 [Source:HGNC Symbol;Acc:HGNC:18002]	1672	2010	2158	2179	8019	1701	2248	2137	6086	2110	1548	2803	6461	20566
COL14A1	COL14A1	collagen type XIV alpha 1 chain [Source:HGNC Symbol;Acc:HGNC:2191]	1136	2758	3985	2300	10179	1594	1909	1572	5075	2239	2236	826	5301	20555
ENSMGAG00000013940	GSTA1.2	glutathione S-transferase alpha class A1.2	1527	1801	2029	2388	7745	1717	2487	2160	6364	2313	1747	2386	6446	20555
ENSMGAG00000003923	KIF20A	kinesin family member 20A	1002	2323	3534	3450	10309	1707	1871	1933	5511	1980	1879	868	4727	20547
ENSMGAG00000006864	CSF1R	colony stimulating factor 1 receptor	1549	2103	2357	1666	7675	2192	2331	2542	7065	1980	2717	1092	5789	20529
ENSMGAG00000013879	C1H12orf4	chromosome 1 C12orf4 homolog	1286	2017	2204	1789	7296	2041	2754	1960	6755	1497	1816	3115	6428	20479
GPM6B	GPM6B	glycoprotein M6B [Source:HGNC Symbol;Acc:HGNC:4461]	1138	2334	2565	2615	8652	2007	2427	2090	6524	2031	2271	993	5295	20471
ENSMGAG00000004512	AKTIP	AKT interacting protein	1383	1561	2189	2483	7616	2699	1886	1838	6423	1614	2629	2174	6417	20456
KDELR2	KDELR2	KDEL endoplasmic reticulum protein retention receptor 2 [Source:HGNC Symbol;Acc:HGNC:6305]	1244	2179	2661	2333	8417	1840	2534	2119	6493	2125	1651	1759	5535	20445
ADAMTS9	ADAMTS9	ADAM metallopeptidase with thrombospondin type 1 motif 9 [Source:HGNC Symbol;Acc:HGNC:13202]	1225	2113	2355	2636	8329	2139	3270	1903	7312	2515	1437	850	4802	20443
ENSMGAG00000004018	AP2B1	adaptor related protein complex 2 subunit beta 1	1165	2165	2817	2830	8977	1521	2220	2003	5744	2443	1871	1404	5718	20439
RALGAPA1	RALGAPA1	Ral GTPase activating protein catalytic subunit alpha 1 [Source:HGNC Symbol;Acc:HGNC:17770]	693	2121	1973	3750	8537	2152	2785	2022	6959	2494	1751	690	4935	20431
ENSMGAG00000014587	U2AF1	U2 small nuclear RNA auxiliary factor 1	1558	1961	2319	2238	8076	1994	2644	1830	6468	1936	1735	2203	5874	20418
CA9	CA9	carbonic anhydrase 9 [Source:HGNC Symbol;Acc:HGNC:1383]	2592	1739	2337	1559	8227	1760	1683	1617	5060	1099	2126	3898	7123	20410
VPS11	VPS11	VPS11 core subunit of CORVET and HOPS complexes [Source:HGNC Symbol;Acc:HGNC:14583]	1466	2075	2431	2315	8287	1981	2062	1908	5951	1972	2045	2147	6164	20402
ENSMGAG00000008450	ZNF644	zinc finger protein 644	930	2232	2343	2646	8151	2300	3144	2049	7493	1915	2049	785	4749	20393
ENSMGAG00000003183	NUP88	nucleoporin 88	1532	2001	2289	2197	8019	1736	2415	1886	6037	1962	1768	2604	6334	20390
ENSMGAG00000017999	ENSMGAG00000017999	novel protein coding gene	1674	1936	1926	1935	7471	1855	2213	1996	6064	2068	1840	2944	6852	20387
NUP107	NUP107	nucleoporin 107 [Source:HGNC Symbol;Acc:HGNC:29914]	1436	2009	2484	2328	8257	1835	2630	2052	6517	1854	2088	1665	5607	20381
ENSMGAG00000010325	TMBIM4	transmembrane BAX inhibitor motif containing 4	1565	1980	2038	2145	7728	2470	2561	1838	6869	1659	2242	1880	5781	20378
CLIP4	CLIP4	CAP-Gly domain containing linker protein family member 4 [Source:HGNC Symbol;Acc:HGNC:26108]	1337	1795	2515	2281	7928	1282	2929	2902	7113	1514	2609	1186	5309	20350
ENSMGAG00000006573	WAC	WW domain containing adaptor with coiled-coil	1158	2495	2301	2757	8711	2272	2220	1699	6191	1719	2458	1268	5445	20347
ENSMGAG00000002847	UTP11	UTP11 small subunit processome component	1771	2020	2093	2013	7897	1696	2202	2286	6184	2193	1430	2640	6263	20344
RHOT1	RHOT1	ras homolog family member T1 [Source:HGNC Symbol;Acc:HGNC:21168]	1414	2188	2406	2602	8610	1930	2233	1813	5976	2163	1872	1709	5744	20330
ADAMTS1	ADAMTS1	ADAM metallopeptidase with thrombospondin type 1 motif 1 [Source:HGNC Symbol;Acc:HGNC:217]	786	1286	2902	1987	6961	1151	1587	1251	3989	2931	3774	2667	9372	20322
TNFSF10	TNFSF10	TNF superfamily member 10 [Source:HGNC Symbol;Acc:HGNC:11925]	1614	2309	2770	2887	9580	2359	1409	1265	5033	1747	3089	856	5692	20305
ENSMGAG00000015830	CDC42EP3	CDC42 effector protein 3	1395	2545	2152	3015	9107	2438	1680	1683	5801	1521	2675	1186	5382	20290
ENSMGAG00000001778	SELENON	selenoprotein N	1008	1888	2427	2849	8172	2005	2307	1936	6248	2462	1821	1574	5857	20277
ENSMGAG00000009893	AP1B1	adaptor related protein complex 1 subunit beta 1	1470	1840	2441	2829	8580	1595	1679	1761	5035	2001	2279	2380	6660	20275
DDX24	DDX24	DEAD-box helicase 24 [Source:HGNC Symbol;Acc:HGNC:13266]	1208	1864	2226	2191	7489	1771	3461	2298	7530	2019	1725	1510	5254	20273
CRYAB	CRYAB	crystallin alpha B [Source:HGNC Symbol;Acc:HGNC:2389]	1248	2476	1703	2222	7649	1397	1842	3062	6301	1830	2815	1676	6321	20271
ENSMGAG00000000775	SOGA1	suppressor of glucose, autophagy associated 1	1203	2077	3084	3195	9559	1354	2251	2027	5632	2385	1746	947	5078	20269
ENSMGAG00000010769	TUBGCP4	tubulin gamma complex associated protein 4	1395	2131	2271	2658	8455	1767	2355	2144	6266	1872	2200	1456	5528	20249
ENSMGAG00000010896	ENSMGAG00000010896	Uncharacterized protein	1068	1832	2750	2622	8272	1459	2533	1977	5969	2113	3181	709	6003	20244
HSF2	HSF2	heat shock transcription factor 2 [Source:HGNC Symbol;Acc:HGNC:5225]	1149	1859	1978	2096	7082	1367	2295	2148	5810	3830	2013	1482	7325	20217
ENSMGAG00000001181	UFD1L	ubiquitin fusion degradation 1 like (yeast)	1661	1812	1939	2274	7686	1712	1851	1888	5451	1885	1945	3234	7064	20201
ENSMGAG00000014539	MORC4	MORC family CW-type zinc finger 4	1175	2152	2451	2573	8351	2426	2466	1731	6623	1731	2271	1222	5224	20198
JPT2	JPT2	Jupiter microtubule associated homolog 2 [Source:HGNC Symbol;Acc:HGNC:14137]	1346	2088	2038	2474	7946	1933	2664	1732	6329	1863	1843	2182	5888	20163
ENSMGAG00000018341	PCYT2	phosphate cytidylyltransferase 2, ethanolamine	1465	2133	2122	2385	8105	2030	2269	1771	6070	2087	1579	2312	5978	20153
CNIH1	CNIH1	cornichon family AMPA receptor auxiliary protein 1 [Source:HGNC Symbol;Acc:HGNC:19431]	1373	1928	2122	2232	7655	1578	2205	1684	5467	2000	1780	3250	7030	20152
ENSMGAG00000023003	ENSMGAG00000023003	novel protein coding gene	1318	2215	3107	2563	9203	1819	1998	2463	6280	1754	2161	743	4658	20141
ENSMGAG00000011485	ASAH1	N-acylsphingosine amidohydrolase 1	1266	2036	2155	2163	7620	2338	2628	1850	6816	1760	1960	1984	5704	20140
ENSMGAG00000010872	CAMK2D	calcium/calmodulin dependent protein kinase II delta	1746	2028	3086	2581	9441	1511	2545	2068	6124	1396	2718	455	4569	20134
ENSMGAG00000005601	RPL3L	ribosomal protein L3 like	2193	1874	1163	1999	7229	3015	2043	3657	8715	1127	1446	1612	4185	20129
MEF2A	MEF2A	myocyte enhancer factor 2A [Source:HGNC Symbol;Acc:HGNC:6993]	973	2269	3058	3015	9315	1520	2017	2039	5576	2194	2350	692	5236	20127
ENSMGAG00000007741	HSD17B10	hydroxysteroid 17-beta dehydrogenase 10	1874	1766	2240	1718	7598	1938	2032	1714	5684	1923	1390	3504	6817	20099
PARD3B	PARD3B	par-3 family cell polarity regulator beta [Source:HGNC Symbol;Acc:HGNC:14446]	844	2158	3101	3516	9619	1488	2224	1857	5569	2318	1995	592	4905	20093
ENSMGAG00000011109	PLA2R1	phospholipase A2 receptor 1	946	2243	2700	2918	8807	1977	2364	1893	6234	1595	2458	989	5042	20083
ENSMGAG00000001109	ABCA2	ATP binding cassette subfamily A member 2	1212	2155	2692	2418	8477	1761	2262	2185	6208	2131	1790	1457	5378	20063
ENSMGAG00000004617	SLC30A5	Solute carrier family 30 member 5	1393	2014	2218	2098	7723	2516	2664	1741	6921	1660	1859	1897	5416	20060
CPT1A	CPT1A	carnitine palmitoyltransferase 1A [Source:HGNC Symbol;Acc:HGNC:2328]	1781	1941	3443	5036	12201	2446	1128	1107	4681	973	1853	334	3160	20042
SEPHS1	SEPHS1	selenophosphate synthetase 1 [Source:HGNC Symbol;Acc:HGNC:19685]	1276	2051	2507	2546	8380	1950	2237	1688	5875	1935	2160	1683	5778	20033
ENSMGAG00000010889	MRPL14	mitochondrial ribosomal protein L14	1685	2272	1743	1634	7334	1981	2245	2148	6374	1910	1677	2716	6303	20011
ENSMGAG00000019302	LRRFIP1	LRR binding FLII interacting protein 1 [ Meleagris gallopavo (turkey) ]	1427	1560	1781	2318	7086	1867	3054	2550	7471	2778	1459	1215	5452	20009
DUSP10	DUSP10	dual specificity phosphatase 10 [Source:HGNC Symbol;Acc:HGNC:3065]	1396	2700	1547	1767	7410	3668	3008	2297	8973	1226	896	1489	3611	19994
ENSMGAG00000022305	COL12A1	collagen type XII alpha 1 chain [ Meleagris gallopavo (turkey) ]	509	4285	7336	1683	13813	712	1368	929	3009	1513	1275	374	3162	19984
ENSMGAG00000011837	PPP2R2D	protein phosphatase 2 regulatory subunit Bdelta	1056	1980	2337	2615	7988	2289	2727	1621	6637	1786	2289	1283	5358	19983
ENSMGAG00000001771	ENSMGAG00000001771	pseudogene	1258	2005	2416	2659	8338	1612	1932	2330	5874	2146	2033	1590	5769	19981
ENSMGAG00000009301	ZFP64	ZFP64 zinc finger protein	1160	2048	2334	2444	7986	1775	2333	1876	5984	2133	1796	2078	6007	19977
GFPT1	GFPT1	glutamine--fructose-6-phosphate transaminase 1 [Source:HGNC Symbol;Acc:HGNC:4241]	1130	2095	2393	2446	8064	1818	2661	2254	6733	2093	1818	1262	5173	19970
ENSMGAG00000015869	RNF139	ring finger protein 139	1359	1774	2528	2389	8050	2001	2008	2052	6061	2049	1736	2051	5836	19947
ENSMGAG00000003408	RAB5B	RAB5B, member RAS oncogene family	1889	2014	2197	2292	8392	1611	1678	1662	4951	1834	1556	3201	6591	19934
ENSMGAG00000003623	DTX2	deltex E3 ubiquitin ligase 2	1723	1992	2554	2208	8477	1596	1966	1970	5532	1892	1712	2319	5923	19932
POLR2F	POLR2F	RNA polymerase II, I and III subunit F [Source:HGNC Symbol;Acc:HGNC:9193]	2030	1858	1976	1977	7841	1704	2490	1643	5837	1468	1778	2999	6245	19923
USP8	USP8	ubiquitin specific peptidase 8 [Source:HGNC Symbol;Acc:HGNC:12631]	1133	1954	2615	2688	8390	1949	2167	2002	6118	1970	2310	1117	5397	19905
UBQLN1	UBQLN1	ubiquilin 1 [Source:HGNC Symbol;Acc:HGNC:12508]	1136	2326	2044	2679	8185	1610	2430	2211	6251	2395	1786	1276	5457	19893
ENSMGAG00000006125	S100A11	S100 calcium binding protein A11	1271	1562	1690	2098	6621	2370	2905	2081	7356	2006	1725	2180	5911	19888
ENSMGAG00000008757	NELFCD	negative elongation factor complex member C/D	1345	2016	2356	2284	8001	2044	2498	2076	6618	1800	2084	1369	5253	19872
ENSMGAG00000022631	ENSMGAG00000022631	novel protein coding gene	1069	2265	2340	2656	8330	1940	2613	1835	6388	2218	1822	1105	5145	19863
ENSMGAG00000011030	LOC104912448	oxysterol-binding protein-related protein 9	1258	1892	2508	2514	8172	1761	1947	1801	5509	2139	2365	1672	6176	19857
TRMT10C	TRMT10C	tRNA methyltransferase 10C, mitochondrial RNase P subunit [Source:HGNC Symbol;Acc:HGNC:26022]	1623	1903	1982	1855	7363	2523	2582	1786	6891	1510	1787	2299	5596	19850
AKT1	AKT1	AKT serine/threonine kinase 1 [Source:HGNC Symbol;Acc:HGNC:391]	1069	1856	2129	2726	7780	2047	2669	1737	6453	1746	2194	1674	5614	19847
ARIH2	ARIH2	ariadne RBR E3 ubiquitin protein ligase 2 [Source:HGNC Symbol;Acc:HGNC:690]	1811	1809	2129	2043	7792	1951	2211	2381	6543	1937	1779	1796	5512	19847
SBF1	SBF1	SET binding factor 1 [Source:HGNC Symbol;Acc:HGNC:10542]	1200	2031	2821	2841	8893	1642	2120	1934	5696	2350	1695	1199	5244	19833
CADM1	CADM1	cell adhesion molecule 1 [Source:HGNC Symbol;Acc:HGNC:5951]	1136	2227	2638	2695	8696	1361	1987	2104	5452	1791	2676	1183	5650	19798
RGMB	RGMB	repulsive guidance molecule BMP co-receptor b [Source:HGNC Symbol;Acc:HGNC:26896]	1046	1897	2524	2868	8335	1789	2322	1578	5689	2021	2303	1448	5772	19796
TOB1	TOB1	transducer of ERBB2, 1 [Source:HGNC Symbol;Acc:HGNC:11979]	1212	1787	1892	1966	6857	2083	2527	2107	6717	2487	1692	2041	6220	19794
ENSMGAG00000005946	LOC100540082	xaa-Pro dipeptidase	1568	1880	1985	2129	7562	1976	2305	1901	6182	1887	1750	2400	6037	19781
ENSMGAG00000010176	ENSMGAG00000010176	Uncharacterized protein	1143	1993	2444	2445	8025	2172	2651	1757	6580	1664	2187	1315	5166	19771
ENSMGAG00000015242	HIKESHI	heat shock protein nuclear import factor hikeshi	1932	1886	1877	1981	7676	1975	2128	1904	6007	1615	1880	2591	6086	19769
ENSMGAG00000010810	HK2	hexokinase 2	1634	1945	2987	2818	9384	1806	1842	1861	5509	1674	1603	1572	4849	19742
ENSMGAG00000020372	ERP29	endoplasmic reticulum protein 29	1378	2052	1937	1736	7103	1690	2429	2049	6168	2040	2428	1966	6434	19705
ENSMGAG00000006904	LOC100548286	nucleobindin-2-like	1302	2358	2405	2644	8709	1917	2000	1932	5849	2126	1727	1285	5138	19696
ENSMGAG00000008889	LOC100546622	survival of motor neuron protein-like	1650	1945	2205	2315	8115	1984	2312	1656	5952	1976	1793	1855	5624	19691
ENSMGAG00000012768	LOC100539641	glycosyltransferase-like protein LARGE1	1154	1847	2182	2077	7260	1741	2197	2078	6016	2298	1846	2250	6394	19670
ENSMGAG00000007879	NRK	Nik related kinase	944	2150	2705	2850	8649	1739	2467	2174	6380	1900	2230	497	4627	19656
DHRS7	DHRS7	dehydrogenase/reductase 7 [Source:HGNC Symbol;Acc:HGNC:21524]	1818	1698	1892	1896	7304	2104	1922	1620	5646	1947	2673	2078	6698	19648
VPS13A	VPS13A	vacuolar protein sorting 13 homolog A [Source:HGNC Symbol;Acc:HGNC:1908]	700	2006	2656	2952	8314	1817	2475	2196	6488	1719	2159	966	4844	19646
CTNND1	CTNND1	catenin delta 1 [Source:HGNC Symbol;Acc:HGNC:2515]	1059	1951	2801	2598	8409	1680	2348	2006	6034	2360	1869	967	5196	19639
ENSMGAG00000011641	JMJD1C	jumonji domain containing 1C	907	1968	2892	2658	8425	1905	2437	1945	6287	1992	1912	1015	4919	19631
ENSMGAG00000004762	LOC100542094	exportin-2	996	2272	2464	2560	8292	1802	2733	2066	6601	1816	2117	804	4737	19630
ENSMGAG00000008848	MRPL28	mitochondrial ribosomal protein L28	1756	1893	1884	1964	7497	1885	2084	1932	5901	1901	1755	2572	6228	19626
SARDH	SARDH	sarcosine dehydrogenase [Source:HGNC Symbol;Acc:HGNC:10536]	1031	2564	2331	3163	9089	858	1349	1740	3947	2303	2644	1630	6577	19613
SF3A3	SF3A3	splicing factor 3a subunit 3 [Source:HGNC Symbol;Acc:HGNC:10767]	1460	1802	2390	2221	7873	1856	2216	1804	5876	1867	2044	1953	5864	19613
ANO1	ANO1	anoctamin 1 [Source:HGNC Symbol;Acc:HGNC:21625]	1277	2287	2566	2218	8348	1622	2467	2786	6875	1618	2035	720	4373	19596
ARID1A	ARID1A	AT-rich interaction domain 1A [Source:HGNC Symbol;Acc:HGNC:11110]	1104	1993	2800	2731	8628	1682	1970	1984	5636	2124	2150	1052	5326	19590
ENSMGAG00000007803	TNK2	tyrosine kinase non receptor 2	1098	1885	2950	2142	8075	1281	2566	2237	6084	2442	1682	1301	5425	19584
ENSMGAG00000011369	MEMO1	mediator of cell motility 1	1275	1909	1939	2402	7525	1888	2159	1796	5843	2121	1636	2454	6211	19579
ENSMGAG00000003328	MRPL16	mitochondrial ribosomal protein L16	1606	1677	1976	1937	7196	1720	1816	1731	5267	1852	1319	3937	7108	19571
TASOR	TASOR	transcription activation suppressor [Source:HGNC Symbol;Acc:HGNC:30314]	1073	2032	2440	2900	8445	1846	2159	1655	5660	1940	2365	1161	5466	19571
ENSMGAG00000012759	FLOT2	flotillin 2	1509	1842	2186	2494	8031	1793	1835	1684	5312	2225	1568	2427	6220	19563
ENSMGAG00000001501	KIF4A	kinesin family member 4A	1160	1783	3187	3185	9315	1588	2013	1726	5327	1896	1809	1176	4881	19523
LRIG1	LRIG1	leucine rich repeats and immunoglobulin like domains 1 [Source:HGNC Symbol;Acc:HGNC:17360]	993	2392	2587	2761	8733	1874	2419	2095	6388	1857	1923	619	4399	19520
RNASEH2B	RNASEH2B	ribonuclease H2 subunit B [Source:HGNC Symbol;Acc:HGNC:25671]	1324	2048	1964	2055	7391	1591	2329	1958	5878	2003	2111	2130	6244	19513
EMC1	EMC1	ER membrane protein complex subunit 1 [Source:HGNC Symbol;Acc:HGNC:28957]	1305	1988	2492	2700	8485	1699	2078	1902	5679	2038	1936	1368	5342	19506
ENSMGAG00000003457	KNSTRN	kinetochore localized astrin/SPAG5 binding protein	1613	1908	2620	2208	8349	1735	2145	1747	5627	1845	1711	1972	5528	19504
ENSMGAG00000020895	COX7A2	cytochrome c oxidase subunit 7A2 [Source:NCBI gene;Acc:772260] ortholog	1418	1889	1463	1484	6254	1860	2928	2027	6815	2167	1528	2729	6424	19493
ENSMGAG00000007147	XBP1	X-box binding protein 1	1197	2046	2078	1838	7159	1266	3254	2356	6876	2253	1249	1956	5458	19493
RGMA	RGMA	repulsive guidance molecule BMP co-receptor a [Source:HGNC Symbol;Acc:HGNC:30308]	1288	1763	2276	2853	8180	2073	2443	1639	6155	1787	1720	1650	5157	19492
ENSMGAG00000005029	CCNDBP1	cyclin D1 binding protein 1	1652	1773	1861	2019	7305	1843	2337	2024	6204	1953	1794	2235	5982	19491
ENSMGAG00000011377	AHCTF1	AT-hook containing transcription factor 1	1124	2076	2634	2237	8071	1867	2558	2091	6516	1907	1935	1048	4890	19477
ENSMGAG00000002757	LFNG	LFNG O-fucosylpeptide 3-beta-N-acetylglucosaminyltransferase	1171	1903	1779	2639	7492	1689	3109	2182	6980	2226	1284	1493	5003	19475
MCF2	MCF2	MCF.2 cell line derived transforming sequence [Source:HGNC Symbol;Acc:HGNC:6940]	1232	2037	2820	2539	8628	1759	2165	1808	5732	1636	2312	1167	5115	19475
DOCK9	DOCK9	dedicator of cytokinesis 9 [Source:HGNC Symbol;Acc:HGNC:14132]	928	2208	2651	2959	8746	2159	2306	1445	5910	1696	2321	788	4805	19461
ENSMGAG00000005169	EPN2	epsin 2	1016	2114	2440	2383	7953	1888	2587	2161	6636	1980	1955	932	4867	19456
HSPA4L	HSPA4L	heat shock protein family A (Hsp70) member 4 like [Source:HGNC Symbol;Acc:HGNC:17041]	1008	2271	1906	2428	7613	1706	2803	2167	6676	2297	1591	1277	5165	19454
ACSF2	ACSF2	acyl-CoA synthetase family member 2 [Source:HGNC Symbol;Acc:HGNC:26101]	1457	1620	2200	2069	7346	2328	2321	1653	6302	2190	1536	2073	5799	19447
ENSMGAG00000010726	SMARCD3	SWI/SNF-related matrix-associated actin-dependent regulator of chromatin subfamily D member 3	1497	1841	2513	2383	8234	1515	2105	2169	5789	1729	2500	1195	5424	19447
POLDIP3	POLDIP3	DNA polymerase delta interacting protein 3 [Source:HGNC Symbol;Acc:HGNC:23782]	1268	1948	2020	2209	7445	2009	2358	2059	6426	1821	1854	1898	5573	19444
ENSMGAG00000006634	PRPF6	pre-mRNA processing factor 6	1134	1922	2664	2999	8719	1585	1967	1959	5511	2036	2015	1161	5212	19442
CAST	CAST	calpastatin [Source:HGNC Symbol;Acc:HGNC:1515]	1198	1818	2454	2919	8389	1856	2273	1622	5751	1948	2376	970	5294	19434
TPRG1L	TPRG1L	tumor protein p63 regulated 1 like [Source:HGNC Symbol;Acc:HGNC:27007]	1322	1957	2304	2292	7875	2020	2169	1653	5842	2215	1909	1591	5715	19432
ENSMGAG00000009334	ADGRL4	adhesion G protein-coupled receptor L4	1085	2008	2410	2641	8144	2379	2074	1368	5821	1494	2567	1391	5452	19417
PLAA	PLAA	phospholipase A2 activating protein [Source:HGNC Symbol;Acc:HGNC:9043]	1307	1734	2040	2331	7412	1820	2307	1805	5932	1903	1824	2339	6066	19410
R3HDM1	R3HDM1	R3H domain containing 1 [Source:HGNC Symbol;Acc:HGNC:9757]	918	2292	2258	2779	8247	1603	2212	1882	5697	2256	1892	1309	5457	19401
TTC1	TTC1	tetratricopeptide repeat domain 1 [Source:HGNC Symbol;Acc:HGNC:12391]	1582	1907	1781	1721	6991	2420	2549	2182	7151	1422	1672	2152	5246	19388
UCHL5	UCHL5	ubiquitin C-terminal hydrolase L5 [Source:HGNC Symbol;Acc:HGNC:19678]	1404	1749	1832	2070	7055	1991	2670	1833	6494	1685	1739	2414	5838	19387
ENSMGAG00000008929	MIA3	MIA family member 3, ER export factor	1154	1995	2760	2791	8700	1770	1959	1721	5450	2123	2132	979	5234	19384
NUP160	NUP160	nucleoporin 160 [Source:HGNC Symbol;Acc:HGNC:18017]	1249	1871	2700	2777	8597	1516	1974	1880	5370	2126	1711	1578	5415	19382
ENSMGAG00000017623	MAP3K7CL	MAP3K7 C-terminal like [ Meleagris gallopavo (turkey) ]	905	2340	1304	1791	6340	2238	3030	1960	7228	3124	983	1704	5811	19379
STUB1	STUB1	STIP1 homology and U-box containing protein 1 [Source:HGNC Symbol;Acc:HGNC:11427]	1637	1865	2160	2149	7811	1724	1770	1714	5208	1854	1719	2777	6350	19369
MYCBP2	MYCBP2	MYC binding protein 2 [Source:HGNC Symbol;Acc:HGNC:23386]	777	2198	2750	3084	8809	1634	2217	1816	5667	2160	1973	750	4883	19359
SCOC	SCOC	short coiled-coil protein [Source:HGNC Symbol;Acc:HGNC:20335]	1217	1955	2040	2453	7665	2044	2560	1984	6588	1475	1734	1895	5104	19357
ENSMGAG00000006510	PLK1	polo like kinase 1	1035	1889	3081	3077	9082	1466	1862	1740	5068	1918	1792	1492	5202	19352
ENSMGAG00000008960	LUC7L	LUC7 like	1853	1919	2035	1883	7690	1895	1904	1763	5562	1659	2197	2241	6097	19349
NBR1	NBR1	NBR1 autophagy cargo receptor [Source:HGNC Symbol;Acc:HGNC:6746]	1028	2169	2704	2770	8671	1781	1966	1911	5658	1954	2361	703	5018	19347
EPAS1	EPAS1	endothelial PAS domain protein 1 [Source:HGNC Symbol;Acc:HGNC:3374]	826	1718	2109	2534	7187	2096	2657	1914	6667	2572	2100	818	5490	19344
FNBP4	FNBP4	formin binding protein 4 [Source:HGNC Symbol;Acc:HGNC:19752]	1485	1826	2141	2307	7759	1892	1979	1682	5553	2181	1703	2137	6021	19333
ENSMGAG00000001865	TUBGCP2	tubulin gamma complex associated protein 2	1497	2050	2002	2328	7877	1810	2116	1813	5739	1722	2046	1949	5717	19333
FAT1	FAT1	FAT atypical cadherin 1 [Source:HGNC Symbol;Acc:HGNC:3595]	623	2096	2877	2699	8295	1445	2354	2467	6266	2274	1797	663	4734	19295
ENSMGAG00000003145	LRRFIP1	LRR binding FLII interacting protein 1	1650	1467	1619	2034	6770	1755	2777	2438	6970	2484	1421	1650	5555	19295
ENDOD1	ENDOD1	endonuclease domain containing 1 [Source:HGNC Symbol;Acc:HGNC:29129]	1530	1569	1975	2375	7449	1334	3941	2425	7700	1721	1315	1102	4138	19287
ENSMGAG00000003711	CTNNBL1	catenin beta like 1	1343	1887	2222	2164	7616	1524	2050	1970	5544	1998	2013	2115	6126	19286
ENSMGAG00000002196	RER1	retention in endoplasmic reticulum sorting receptor 1	1415	2016	2021	1857	7309	2220	2436	1550	6206	1702	1888	2181	5771	19286
ENSMGAG00000004538	SLC20A2	solute carrier family 20 member 2	895	2301	2334	2726	8256	2898	1153	1905	5956	1884	2233	938	5055	19267
RBM34	RBM34	RNA binding motif protein 34 [Source:HGNC Symbol;Acc:HGNC:28965]	2025	1844	2070	1663	7602	1797	1797	1665	5259	1525	2205	2645	6375	19236
UHRF1	UHRF1	ubiquitin like with PHD and ring finger domains 1 [Source:HGNC Symbol;Acc:HGNC:12556]	1043	1692	3046	3031	8812	1598	2913	1747	6258	1959	1436	770	4165	19235
ENSMGAG00000012116	ZRANB2	zinc finger RANBP2-type containing 2	1156	2036	2411	2266	7869	1608	2039	1698	5345	2304	2033	1658	5995	19209
ENSMGAG00000015250	ENSMGAG00000015250	Uncharacterized protein	1856	1720	1504	1764	6844	1650	1752	1820	5222	1913	1422	3803	7138	19204
TMED2	TMED2	transmembrane p24 trafficking protein 2 [Source:HGNC Symbol;Acc:HGNC:16996]	1203	2479	2224	2063	7969	1834	2482	1632	5948	1673	2171	1417	5261	19178
ASPN	ASPN	asporin [Source:HGNC Symbol;Acc:HGNC:14872]	1072	2112	2729	1830	7743	2430	2622	1390	6442	1967	2242	773	4982	19167
EIF1B	EIF1B	eukaryotic translation initiation factor 1B [Source:HGNC Symbol;Acc:HGNC:30792]	1583	1884	2141	2259	7867	1836	1998	2126	5960	1826	1416	2098	5340	19167
B4GALT2	B4GALT2	beta-1,4-galactosyltransferase 2 [Source:HGNC Symbol;Acc:HGNC:925]	1353	2134	2205	2461	8153	1467	2058	1648	5173	2221	1777	1842	5840	19166
ENSMGAG00000011461	CNOT9	CCR4-NOT transcription complex subunit 9 (Cell differentiation protein RQCD1 homolog)	1467	1921	2229	2227	7844	1712	2377	2022	6111	1980	1541	1688	5209	19164
ENSMGAG00000007537	INTS2	integrator complex subunit 2	1097	1785	2492	2111	7485	1869	2968	1870	6707	2093	1863	1016	4972	19164
DUSP29	DUSP29	dual specificity phosphatase 29 [Source:HGNC Symbol;Acc:HGNC:23481]	1760	2146	923	1600	6429	1814	2112	2385	6311	1864	1203	3343	6410	19150
ENSMGAG00000008864	NPEPL1	aminopeptidase-like 1	1486	1751	1892	2328	7457	1846	2188	1882	5916	1869	1759	2134	5762	19135
ENSMGAG00000008797	FAM64A	PICALM interacting mitotic regulator	1070	2363	1970	2594	7997	2377	2641	1700	6718	1806	1422	1167	4395	19110
ADGRG1	ADGRG1	adhesion G protein-coupled receptor G1 [Source:HGNC Symbol;Acc:HGNC:4512]	1189	1695	2386	2320	7590	1666	2218	1888	5772	1974	2177	1566	5717	19079
GOLGA7	GOLGA7	golgin A7 [Source:HGNC Symbol;Acc:HGNC:24876]	1435	2016	2290	2154	7895	1926	2234	1756	5916	1679	1991	1591	5261	19072
PPP3CB	PPP3CB	protein phosphatase 3 catalytic subunit beta [Source:HGNC Symbol;Acc:HGNC:9315]	1104	1867	1910	2594	7475	1689	2484	2023	6196	1808	2159	1422	5389	19060
ITSN1	ITSN1	intersectin 1 [Source:HGNC Symbol;Acc:HGNC:6183]	977	2014	2514	2622	8127	1601	2391	2160	6152	2085	1958	723	4766	19045
TM6SF1	TM6SF1	transmembrane 6 superfamily member 1 [Source:HGNC Symbol;Acc:HGNC:11860]	1629	1804	1899	2604	7936	1891	1850	1654	5395	1985	1467	2257	5709	19040
SLU7	SLU7	SLU7 homolog, splicing factor [Source:HGNC Symbol;Acc:HGNC:16939]	1377	2127	2542	2448	8494	1790	1520	1531	4841	1649	2374	1680	5703	19038
FBXW4	FBXW4	F-box and WD repeat domain containing 4 [Source:HGNC Symbol;Acc:HGNC:10847]	1766	2021	2154	1959	7900	1546	1875	1734	5155	1939	1790	2253	5982	19037
PPP6R3	PPP6R3	protein phosphatase 6 regulatory subunit 3 [Source:HGNC Symbol;Acc:HGNC:1173]	1172	2178	2545	2555	8450	1854	2371	1783	6008	1765	1954	856	4575	19033
ASH2L	ASH2L	ASH2 like, histone lysine methyltransferase complex subunit [Source:HGNC Symbol;Acc:HGNC:744]	1596	1846	2363	2447	8252	1630	1600	1669	4899	1838	2162	1873	5873	19024
USP16	USP16	ubiquitin specific peptidase 16 [Source:HGNC Symbol;Acc:HGNC:12614]	1277	1934	2136	2171	7518	2026	2561	1860	6447	1715	1926	1409	5050	19015
RRAGD	RRAGD	Ras related GTP binding D [Source:HGNC Symbol;Acc:HGNC:19903]	1297	1777	2216	2195	7485	2059	2781	1961	6801	1566	1673	1478	4717	19003
ACAT2	ACAT2	acetyl-CoA acetyltransferase 2 [Source:HGNC Symbol;Acc:HGNC:94]	732	1723	2342	1795	6592	956	1988	1168	4112	2719	1783	3794	8296	19000
EEPD1	EEPD1	endonuclease/exonuclease/phosphatase family domain containing 1 [Source:HGNC Symbol;Acc:HGNC:22223]	2331	1558	2374	3620	9883	1236	1329	1523	4088	1684	1544	1784	5012	18983
ENSMGAG00000010470	NASP	nuclear autoantigenic sperm protein	1519	1713	2324	2141	7697	1517	2259	1741	5517	2012	1405	2350	5767	18981
UPF1	UPF1	UPF1 RNA helicase and ATPase [Source:HGNC Symbol;Acc:HGNC:9962]	859	1906	2270	2850	7885	1459	2432	2207	6098	2454	1759	775	4988	18971
ENSMGAG00000002814	MRPL21	mitochondrial ribosomal protein L21	1682	1699	1825	1683	6889	2023	2097	1919	6039	1828	1315	2898	6041	18969
TRNT1	TRNT1	tRNA nucleotidyl transferase 1 [Source:HGNC Symbol;Acc:HGNC:17341]	1593	1854	1936	2102	7485	1892	2065	1606	5563	1778	1569	2572	5919	18967
ENSMGAG00000016041	ENSMGAG00000016041	ATP-grasp domain-containing protein	1935	1818	2727	2024	8504	1660	1684	2067	5411	1599	1834	1618	5051	18966
TDRD3	TDRD3	tudor domain containing 3 [Source:HGNC Symbol;Acc:HGNC:20612]	1458	2092	2239	2280	8069	1940	1693	1450	5083	1991	1909	1911	5811	18963
ENSMGAG00000010738	ENSMGAG00000010738	Uncharacterized protein	1145	1734	2689	3027	8595	1559	2197	1747	5503	1797	1745	1321	4863	18961
ENSMGAG00000011368	TIAL1	TIA1 cytotoxic granule associated RNA binding protein like 1	1236	1967	2104	2418	7725	2042	2104	1622	5768	1762	1973	1730	5465	18958
PRMT9	PRMT9	protein arginine methyltransferase 9 [Source:HGNC Symbol;Acc:HGNC:25099]	1534	2087	2240	2108	7969	2048	2239	1565	5852	1575	2195	1349	5119	18940
CPSF2	CPSF2	cleavage and polyadenylation specific factor 2 [Source:HGNC Symbol;Acc:HGNC:2325]	1211	1959	2029	2064	7263	2118	2513	1790	6421	1527	2266	1462	5255	18939
ENSMGAG00000008113	CROT	carnitine O-octanoyltransferase	1595	1861	2040	2582	8078	2119	2067	2059	6245	1657	1900	1059	4616	18939
ENSMGAG00000002594	ERLEC1	endoplasmic reticulum lectin 1	1600	1866	1944	2025	7435	1921	2230	1877	6028	1827	1729	1904	5460	18923
CENPE	CENPE	centromere protein E [Source:HGNC Symbol;Acc:HGNC:1856]	1016	2024	3085	3054	9179	1928	2203	1394	5525	1619	1814	775	4208	18912
MAP1A	MAP1A	microtubule associated protein 1A [Source:HGNC Symbol;Acc:HGNC:6835]	582	2103	2969	3340	8994	1109	2195	2293	5597	2386	1659	275	4320	18911
BAZ1A	BAZ1A	bromodomain adjacent to zinc finger domain 1A [Source:HGNC Symbol;Acc:HGNC:960]	1137	1935	2536	2445	8053	1672	2703	1940	6315	1803	1938	796	4537	18905
PRKG1	PRKG1	protein kinase cGMP-dependent 1 [Source:HGNC Symbol;Acc:HGNC:9414]	809	1805	1727	3313	7654	1680	3420	1816	6916	2459	1242	633	4334	18904
SEPTIN11	SEPTIN11	septin 11 [Source:HGNC Symbol;Acc:HGNC:25589]	929	2075	2179	2632	7815	1608	2621	1949	6178	2238	1688	984	4910	18903
EXTL3	EXTL3	exostosin like glycosyltransferase 3 [Source:HGNC Symbol;Acc:HGNC:3518]	1130	2007	2366	2150	7653	1509	2050	2137	5696	2325	1687	1541	5553	18902
ENSMGAG00000020143	RNF7	ring finger protein 7 [Source:NCBI gene;Acc:424781] ortholog	1408	1974	1722	2016	7120	2013	2840	1821	6674	1911	1405	1791	5107	18901
ENSMGAG00000015241	PICALM	phosphatidylinositol binding clathrin assembly protein	1208	1888	2673	2539	8308	1730	2220	1665	5615	2036	1824	1117	4977	18900
ARMH3	ARMH3	armadillo like helical domain containing 3 [Source:HGNC Symbol;Acc:HGNC:25788]	1332	1914	1995	2344	7585	1927	2191	1954	6072	2219	1604	1395	5218	18875
ENSMGAG00000021135	ENSMGAG00000021135	novel protein coding gene	1340	1718	2745	2517	8320	1606	1637	1787	5030	1921	1656	1918	5495	18845
TIE1	TIE1	tyrosine kinase with immunoglobulin like and EGF like domains 1 [Source:HGNC Symbol;Acc:HGNC:11809]	1253	1725	2248	2330	7556	1969	2070	1799	5838	2127	1495	1826	5448	18842
ALKBH5	ALKBH5	alkB homolog 5, RNA demethylase [Source:HGNC Symbol;Acc:HGNC:25996]	1754	1654	2154	1511	7073	1718	2168	2577	6463	1964	1656	1678	5298	18834
ENSMGAG00000006263	LOC104917129	uncharacterized LOC104917129	2032	1536	1425	1223	6216	1903	1567	2207	5677	1898	1627	3406	6931	18824
ENSMGAG00000008154	GPAT3	glycerol-3-phosphate acyltransferase 3	1670	1579	2125	2595	7969	1787	1934	1928	5649	1714	2121	1365	5200	18818
ZFYVE19	ZFYVE19	zinc finger FYVE-type containing 19 [Source:HGNC Symbol;Acc:HGNC:20758]	1788	1671	2103	1974	7536	1485	1836	1746	5067	1680	2373	2156	6209	18812
RIOK2	RIOK2	RIO kinase 2 [Source:HGNC Symbol;Acc:HGNC:18999]	1575	1929	1925	1900	7329	2088	2307	1805	6200	1535	1970	1774	5279	18808
[truncated: 14,316 more rows]
