# Supplementary material for: Thermal challenge significantly alters gene expression in breast muscle of commercial turkey poults
Source: Front Physiol. 2025 Sep 19;16:1651079. doi: 10.3389/fphys.2025.1651079 (PMC12491267; doi:10.3389/fphys.2025.1651079)
Supplement: Supplementary file 2 [file Table1.xlsx]

## Sheet: Supl Table 1
Supplementary Table 1. Body weight of turkey poults (toms only) recorded prior to extraction/sampling of tissue (randomly selected 8 birds from pool).
	Hot (g)		Control (g)		Cold (g)
T1	93.8	T1	102.7	T1	94.5
T2	106.3	T2	106.5	T2	95.6
T3	100.9	T3	101.7	T3	98.1
T4	92.9	T4	97.5	T4	98.9
T5	88.4	T5	100.8	T5	92.5
T6	88.3	T6	103.6	T6	101.6
T7	105	T7	94.2	T7	87
T8	89	T8	112.4	T8	95.2
Average	95.575		102.425		95.425
SD	7.46568		5.51148		4.43742
